# Supplementary material for: Metabolic Linkage and Correlations to Storage Capacity in Erythrocytes from Glucose 6-Phosphate Dehydrogenase-Deficient Donors
Source: Front Med (Lausanne). 2018 Jan 11;4:248. doi: 10.3389/fmed.2017.00248 (PMC5768619; doi:10.3389/fmed.2017.00248)
Supplement: Table S1 — Metabolomic analysis of G6PD sufficient (control) and G6PD deficient (G6PD def.) leukoreduced red blood cell concentrates throughout the storage period in CPD-SAGM. [file Table_1.XLSX]

## Sheet: Report
						Controls (A.U.)							Day 0 (A.U.)						Day 7 (A.U.)						Day 14 (A.U.)						Day 21 (A.U.)						Day 28 (A.U.)						Day 35 (A.U.)						Day 42 (A.U.)
N.	compound	CmpdID	Pathway	parent (m/z)	medRt (Min)	Ctrl_0	Ctrl_7	Ctrl_14	Ctrl_21	Ctrl_28	Ctrl_35	Ctrl_42	G6PDH_D0_1	G6PDH_D0_3	G6PDH_D0_4	G6PDH_D0_5	G6PDH_D0_6	G6PDH_D0_7	G6PDH_D7_1	G6PDH_D7_3	G6PDH_D7_4	G6PDH_D7_5	G6PDH_D7_6	G6PDH_D7_7	G6PDH_D14_1	G6PDH_D14_3	G6PDH_D14_4	G6PDH_D14_5	G6PDH_D14_6	G6PDH_D14_7	G6PDH_D21_1	G6PDH_D21_3	G6PDH_D21_4	G6PDH_D21_5	G6PDH_D21_6	G6PDH_D21_7	G6PDH_D28_1	G6PDH_D28_3	G6PDH_D28_4	G6PDH_D28_5	G6PDH_D28_6	G6PDH_D28_7	G6PDH_D35_1	G6PDH_D35_3	G6PDH_D35_4	G6PDH_D35_5	G6PDH_D35_6	G6PDH_D35_7	G6PDH_D42_1
1	alanine	C00041	Aminoacids	90.0554	1.33738	8266462	4761906	5968166	10204500	8007756	7493374	6912342	6341368	6671248	5878004	5545736	5081238	4894200	5422346	4806352	4655058	4794983	5048038	3971057	4881339	5249754	4470268	4643908	7252138	5562176	9310509	8474181	7941110	8424027	7911100	8574515	6981784	6905932	6751526	6898264	8362476	7094642	6995012	7290094	6139962	6842058	8346854	7004828	6559696
2	arginine	C00062	Aminoacids	175.119	1.287	216902	55025.3	51434.1	88641.2	49107.2	77903.4	105470	149838	318101	83759.2	180114	151959	137075	109404	172065	59852.4	0	174837	103758	39036.7	81189	48472.7	63000.8	106224	80219.4	54910	94940	65878.4	77740.8	83767.9	90398.5	70600.3	107690	56097	90765.3	62680.9	87523.2	44777.7	75365.9	83032.4	69243.5	62827.2	52479.2	78231.4
3	asparagine	C00152	Aminoacids	133.06	1.35835	427502	221703	222827	321912	228664	173918	175732	530839	503664	441394	545208	421782	415988	385916	290227	303965	406881	454927	321032	278005	278345	233777	343791	466416	392130	517012	376851	398614	524933	492488	485545	367643	269242	269029	369620	441864	415653	292040	251066	232004	334481	461330	392711	283546
4	aspartate	C00049	Aminoacids	134.044	1.41238	3263464	2339621	1764776	2384665	1728725	1537095	1422330	4936714	4248578	4222378	4717155	1185447	1500019	1879968	2025578	2564719	2456399	1234111	905239	2016317	2027032	2985935	2603036	1618467	988919	2711300	3215740	3242978	3696456	1633902	2165240	2238306	2279614	2701138	2156115	1562880	1052514	2190524	2232239	2100777	2386873	1580892	1010101	1855861
5	cysteine	C00097	Aminoacids	122.027	1.56603	17517.2	2618.47	3384.64	10353.6	3201.43	2231.42	2580.13	1559.32	1981.55	1372.42	6593.89	2967.63	1567.1	11043.7	4016.39	2245.43	3334.35	1832.23	8329.72	2693.38	2229.37	12732.5	2648.43	2818.96	4957.53	2335.1	7499.51	4837.83	2342.28	5121.43	4828.34	3467.88	3208.01	2170.24	6380.41	15899.5	3263.08	2350.26	5309.92	3041.83	2242.07	2560.51	12521.1	5490.6
6	glutamate	C00025	Aminoacids	148.06	1.36594	1786376	1404993	1275410	2160482	1835330	1964138	2020389	1651888	1093333	781170	763207	1283308	748336	964134	806824	723865	798352	1366762	659280	1103212	1115252	982666	934782	1827166	1225218	2232938	1966914	1653740	1702310	1925579	2181786	2039162	1830109	1468954	1552344	2234007	1677300	2071976	1719219	1576564	1632839	2709484	1712453	2029479
7	glutamine	C00064	Aminoacids	147.076	1.3614	8446689	5147094	3929037	5363158	3681974	2807146	2336098	8262882	7573022	5256563	5212226	4156516	4582848	5138396	3777716	3024820	3561030	3914539	2915705	3167874	3344480	2900554	2394048	4270793	3374256	5227980	4981360	3403547	3204902	3623799	3830935	3275833	3325955	2287269	2084062	3401477	2458665	2449706	2400067	1738107	1733958	2451970	2103562	1946630
8	glycine	C00037	Aminoacids	76.04	1.29737	3423414	1944998	1603884	2490438	2014178	1648838	1963032	3505696	3096565	2835411	2335541	1618393	2154585	1966519	1505795	1828255	1732154	1665534	1542571	1513703	1556259	1578226	1443161	1764013	1691489	2770921	2140514	2155344	1986401	2095982	2392162	2022798	1620823	2063084	1648338	2326150	2270334	2140645	1603596	2086966	2009089	1905928	2254532	1980762
9	histidine	C00135	Aminoacids	156.076	1.26342	1441246	1125058	941495	1695696	1362048	1206492	1145136	1132643	1296867	1294000	1091404	922477	1322233	1003036	897852	999146	884399	870183	1152457	830220	857666	798288	0	1122173	1480912	1560105	1581500	1503040	1427426	1989845	1419710	1311046	1221764	1356890	1251782	1305659	1772898	1254455	1208723	1405775	1299894	1194427	1651808	1172021
10	isoleucine	C16434	Aminoacids	132.102	1.4377	28741280	17642820	20433410	30805180	26107270	25976950	25001920	20178000	18402160	12699790	17199510	14419140	12968490	15925250	12773920	10187000	11896240	15261570	14148330	14019220	13886420	12883800	12687500	20771130	14349080	24814270	24215350	16512970	19957340	20189250	25716750	19566360	19199640	15267870	17073390	24108220	17032940	19430730	19279160	15440200	18489350	24088370	17647060	18503750
11	leucine	C16439	Aminoacids	132.102	1.22522	34622250	29638810	23731970	37064300	29329440	24409100	23756310	22265760	24140540	14262310	17460310	16964260	15130690	13716460	13831160	11199300	14178360	15042030	10408530	14849800	13762990	9351367	13145100	22407970	15511720	24990250	22669330	15326910	16113230	18202530	24523960	18699850	17366440	16221820	15256160	24031120	14343870	19700550	17316320	13851370	16079610	21797770	17243900	16155760
12	lysine	C00047	Aminoacids	147.112	1.00867	1121092	620710	1023647	1532772	1382162	1544865	1367280	731490	974529	883362	740293	623666	688273	693161	817090	795112	684750	638606	598484	730704	890967	835303	769199	826241	847970	1290118	1471744	1378725	1257608	1149690	1027599	1053143	1286697	1191126	1057890	993732	1135161	1158262	1260995	1231220	1198286	956691	1186795	1122187
13	methionine	C00073	Aminoacids	150.058	1.23575	1296753	919072	475064	283099	66804.2	8377.64	22703.1	937260	747289	469921	611198	362054	455600	594217	243265	159461	381262	303989	168251	242949	87703.5	9765.05	75904.9	55993	0	86218.2	7812.21	20200.6	9705.5	0	9693.89	18624.9	0	0	6209.71	8250.89	11349.7	19723.8	7443.15	0	7875.53	5939.29	6968.43	7771.48
14	phenylalanine	C02057	Aminoacids	166.086	1.49491	2635134	1842446	2108635	3158182	2567941	2267286	2159858	2024298	2296244	1832922	1884335	1514222	2137856	1716330	1811969	1630707	1502249	1503792	2256797	1842467	1480538	1636270	1675820	2322688	1396408	2554239	2199022	2216838	2355512	2729202	2508395	1732266	1655569	2001032	1898281	2062039	1660212	2020988	1737090	1123158	1970345	1857490	1766139	1813530
15	proline	C16435	Aminoacids	116.071	1.22118	34845940	25456130	22685710	31895090	27207900	29214620	23925900	12587470	19361550	29298870	16969610	20328260	13331720	11968770	11437820	22745650	17397280	19771050	11358770	9725273	14992720	20729210	14091840	21238330	14284540	18811400	21275330	31508140	23495920	14903060	26699700	12925260	18488990	25717620	17237500	22478330	15712860	12618820	19958290	21356010	21433740	22107680	13697010	11926880
16	serine	C00065	Aminoacids	106.05	1.35445	692807	461731	469096	824314	622659	686372	616032	681230	598544	556911	566763	392570	551997	601931	408643	393580	459149	421749	426086	536841	396492	365633	467852	546000	601940	1015149	751169	671220	892931	835009	664645	780125	549150	569499	590183	646077	753685	738319	588250	595525	696643	690486	722721	737363
17	threonine	C00188	Aminoacids	120.065	1.42144	1571536	1085775	348888	1918446	339380	1559247	1365060	1560121	1186766	1611977	283631	969810	984619	1178151	845960	1175789	329564	904854	773198	1099960	882625	1140975	967518	1226896	1115697	554559	394455	2056102	313944	1496754	265994	1647108	271029	280647	1430519	266256	432658	277828	1229621	1510421	1460142	293774	1417520	1418660
18	tryptophan	C00806	Aminoacids	205.096	1.24127	2416534	2206436	1681117	2819170	2034445	1751557	1663959	0	2273964	2003472	1544370	1226762	1235856	1401693	988257	1842026	1234320	1419127	854938	1245989	1720539	1280914	1128410	1391569	1519659	2481820	2530104	2253565	1736918	1787913	1707735	1737964	1967007	1852185	1248506	1685458	1856226	1690190	1831301	1984057	1591317	1498013	1563390	1698078
19	tyrosine	C00082	Aminoacids	182.081	1.42021	5790298	3963223	3856995	0	3441417	0	3132847	4656850	2718830	1978844	3697483	0	2189601	2201641	1800733	1495235	1771286	0	2408580	2286985	1570254	2045958	2152737	2542862	1263305	0	2470286	2041238	2936696	2652128	3499408	2434409	2008070	1820815	1906100	0	0	2651776	1938183	1485326	2063107	0	1751264	2383893
20	valine	C00183	Aminoacids	118.086	1.36353	87816120	62567840	59532000	76115400	64699910	62890800	60195050	106819400	61888210	69388700	70300220	84912660	89370750	91726400	47211260	52998030	57144580	85828840	62989840	75284350	42983480	48106380	47580550	86294890	65316130	99490660	53441460	63430640	61096480	76136810	0	90183900	47131640	55519620	50529660	90175420	69346030	84794250	44785660	54717920	53467220	90450120	70625740	80179780
21	cystine	C00491	Aminoacids	241.03	1.34763	98756.1	78660.7	23978.8	60295	56350.1	101277	191446	93490	62054.6	85067.6	83199.3	49813.2	94261.7	78045.4	77942.6	80507.9	0	33744.4	68328.5	0	54608.9	0	81681.2	96613.5	37726.7	35909.2	74223.8	77533.9	59904.3	100039	56770.7	32756.1	32058.3	38325.9	60171.5	103339	112698	93296.9	42234.1	34376.1	92701.6	108166	64501.9	63001.3
22	kynurenine	C01718	Aminoacids	209.091	1.50011	34132.1	38530.2	22276.3	24851.9	23814.6	28086.2	21205.7	42965.3	57907.7	30880.6	16906.7	18069.9	23491.8	21403.1	34906.3	20909.2	23852.7	15963.2	21690.3	27820.7	21165.8	30304.1	15894.4	42312.8	9926.57	32860.1	39586.7	22005.6	21436.2	23275.6	34329.1	22602.7	31723	29270.7	11916.4	11255.1	14021.1	16974.4	15620	3797.47	19985.5	14122.1	10862.3	14135.2
23	Orthophosphate	C00009	Phosphates	96.9679	1.52943	55921360	72203010	115904200	114459000	112795200	110208900	108824400	47042590	51809390	67613950	72487740	66643150	68798420	82613610	80376650	87701400	96455130	95634660	74854890	107202500	112862300	108330400	117247600	113297100	108388200	117677200	118861600	112292800	121787800	106367700	120609400	123121600	128887900	112848800	117660600	110365200	100213500	114374900	116868900	108048300	111139000	108389800	99078020	119841800
24	Diphosphate	C00013	Phosphates	176.935	1.5277	5793702	10008820	22268180	23252210	24460910	23325910	22785800	4639128	4866377	8559163	7976048	6898610	7295046	11771270	11108410	13744040	15459400	16810480	11076360	21451740	23475860	21243980	24064940	23224550	20037470	24412450	26971410	20552410	24565060	19859580	25263970	26664690	28043500	22192500	24416940	24061940	19641610	23881190	26164160	19244570	22377530	23070660	18532730	26211770
25	Triphosphate	C00536	Phosphates	256.902	1.19815	731016	238476	404026	376846	407578	440232	325234	766314	761482	762398	827623	427529	734273	439746	681173	485977	562294	498984	583959	524388	436156	571712	536763	501840	554809	403349	500119	506810	433762	471418	415314	348886	297451	429915	482468	403459	323129	335401	414496	423480	482034	395130	359085	250520
26	NAD+	C00003	Nucleotides	665.117	1.48731	439532	303368	252658	314508	239018	166089	119900	516264	386708	436392	409016	144761	412582	207113	250552	323686	249101	145354	257867	272265	153395	363220	255184	228162	198679	261978	225026	342354	303437	441756	318757	193298	183744	297192	180074	195926	197531	237136	180006	120931	152833	131176	186872	200799
27	NADH	C00004	Nucleotides	666.119	1.48272	76042.7	77132.3	63423.7	68446.6	66560.3	30304.8	24861.8	104778	68431.2	97111.9	77813.8	30881.7	92549.2	58810.9	55874.9	73318.9	67834.4	30208.3	48478.8	69326.2	38556.8	76871.7	53368.1	48996.9	34236.6	69341.3	52136.4	83673	41353.8	87986.4	79951.1	48646.7	43295.7	44695.8	32082.4	35058.1	23352.5	52490.5	27772.8	16409.5	38726.6	31422.4	33377.5	50211
28	NADPH	C00005	Nucleotides	745.083	2.49122	50837.2	31119.5	21256.6	16283.2	10358.4	4824.89	5798.18	75000.9	93288.3	89885.6	95879.8	35707	60070.8	68337.7	67553.4	72811.1	76795.5	33745.5	54449.8	45700	38857.1	41361.8	51493.9	13498.6	26586.3	41251	42708.4	28634.2	46086.6	14390.8	11285.4	23661.8	31819.3	22007.2	18431.4	6021.23	11820.9	14603.8	17729.9	11637.3	19991.7	4292.87	2188.68	10085.6
29	NADP+	C00006	Nucleotides	746.086	2.46688	12523.1	4495.48	1432.49	1969.33	1507.96	2304.07	1596.09	12162.6	27065.8	22112.7	26502.8	4164.52	17836.5	17843.1	13945	17078.4	19224.5	1587.48	15323.7	4487.2	11765.9	10824.8	4905.74	4189.41	6551.58	5349.58	8262.04	9191.47	3393.69	2465.13	1444.7	2681.81	5764.06	1759.09	1910.51	0	1667.63	2683.6	4020.12	2213.79	1713.14	0	0	1720.85
30	ATP	C00002	Nucleotides	505.988	5.46604	260200	429929	402082	219473	231096	153363	103124	503852	354157	468690	500397	446706	441018	496358	517556	502863	432213	441564	424863	351409	330455	0	272594	261630	537226	431223	391209	181416	336297	312820	308934	0	227781	89046	209428	99495.9	199889	180747	68404.9	164544	149929	65801.6	64903.8	110760
31	ADP	C00008	Nucleotides	426.031	1.42761	1335251	1685471	809284	1151926	830276	1079482	965834	682719	642114	517372	735179	1681387	589419	1113309	693240	779439	765401	1491526	917289	753148	683626	715093	420961	1123783	828853	965936	890880	595271	397508	715021	798820	970001	613319	433269	295714	597378	349100	522256	462435	390632	321472	552642	316228	519632
32	AMP	C00020	Nucleotides	348.069	1.51281	1735953	1624406	5321210	8936263	8771471	7480678	8804853	911079	1364437	1553135	1470466	1902218	1593425	611712	837210	2201779	1422131	1725763	1844324	2821662	3253465	6575712	4987346	5522506	4073158	6900406	8012130	10149590	10242440	9364196	12621630	7996678	10066040	11492140	8727677	10667160	9726661	10138880	11808800	6700078	10531000	9581560	11023370	11241160
33	UDP-glucose	C00029	Nucleotides	565.046	1.71784	40629.9	118051	134167	159714	158328	124558	129672	0	87749.9	98423	110584	111745	52312.6	128432	46005.5	188158	174136	175813	140529	200077	168361	158980	165117	215650	148551	201388	151974	169980	162502	204848	166262	187559	147062	143002	119469	134961	123011	144112	68310.3	140857	100984	120267	107149	122832
34	GDP	C00035	Nucleotides	444.03	1.70173	21153.5	40220.2	51536.4	0	35425.9	24094.5	19738.7	8723.33	27474	35304.7	57682.4	41661.4	43708.7	0	30047.9	41029	68028.6	43973.9	40438.8	47377.8	23640.5	28984	37095.3	44011.1	26845.2	45066	20744.1	29857.3	45794.3	23410.2	18824.7	29827.7	16034.9	24045.2	27271.5	30166.6	22953.2	27789.8	14226	14736.5	26155	18583.7	12612.1	0
35	CMP	C00055	Nucleotides	324.058	1.517	12392.5	4018.24	4922.65	2225.19	8113.56	3390.46	2968.7	2500.29	2530.92	0	10875	3008.13	3222.28	2311.77	1749.93	2846.09	0	0	0	2585.67	0	1713.74	3130.82	3459.66	0	0	0	3192.11	2218.07	0	5049.48	3185.23	0	0	0	0	0	0	0	3581.37	2534.48	0	0	0
36	CTP	C00063	Nucleotides	484.002	1.49836	0	0	0	5949.31	10570	0	3184.49	0	0	0	0	0	0	0	0	0	0	0	0	2577.08	0	0	3120.84	0	0	5105.73	7773.25	3703.51	7124.19	3781.58	11490.8	3571.82	4322.85	4425.25	5145.41	14233.8	4644.4	8110.27	21677.3	0	13427.4	17059.8	6252.76	5428.18
37	UTP	C00075	Nucleotides	482.96	1.88576	7447.91	47274.5	71762.6	65886.6	56176.4	29055.6	8247.33	0	6095.76	13649.1	8056.24	26875.4	22460.2	30892.9	0	105517	88702.1	93793.7	101555	46628.8	68797.2	63606.8	68538	90144.7	78948.3	38166.1	30191.5	74724.8	56954.6	65007.4	61191.4	26173.8	21009.4	38960.3	41209.6	47373.7	46211.3	17313.6	24283.1	27513	27492.3	27478	41494.7	6611.05
38	UMP	C00105	Nucleotides	325.036	1.2535	0	0	0	0	12102.6	31700.1	15674.5	0	0	0	0	12392	0	0	9393.33	0	0	0	0	0	0	0	0	0	0	0	0	12092.8	0	0	0	0	12117.8	0	0	28864.4	11703.5	11937.2	0	36941.2	12599.1	10724.2	16504.6	36561.8
39	Uracil	C00106	Nucleotides	113.035	1.49032	85876.1	82604.6	110881	141631	148396	153186	138562	111848	105691	100635	113003	85785.1	94364.5	76379.1	101290	102866	78286.5	83954.5	107544	86588.8	87378.4	112947	94777.4	138056	106436	131583	126902	170074	162623	168005	210118	101611	117287	140564	156268	124217	116718	133126	135658	106746	163732	134262	133130	138572
40	Adenine	C00147	Nucleotides	136.061	1.24344	285002300	136993600	38085720	13143020	2699353	2165695	1964934	181836900	250962800	175165200	213710200	87854610	180017500	96130490	145812500	92238500	115088800	85940550	65262000	3022585	32144910	31599570	15316840	0	3151892	3769772	2955450	10567710	2651887	2904623	2645862	2570083	2438428	2516174	2365035	2457948	2352543	2251481	1930183	2064482	1931140	2133778	2159373	2050654
41	Nicotinamide	C00153	Nucleotides	123.055	1.41422	8042952	5519174	7569710	10910710	9969480	10696620	12581710	7141482	8678249	9036079	7926630	5947164	8290022	7551174	7495330	7343094	6323056	6139266	6629790	7543506	7790200	8130006	6934002	7830696	8875355	10742200	11101500	10592970	9067589	10784850	9939975	9553119	9849517	10819370	8450896	10889700	10651570	9822289	12598820	11282660	9322023	11101640	11369340	10903070
42	Thymine	C00178	Nucleotides	127.05	1.26775	64357.7	45551.4	41725.2	36731.3	42447.7	32827.3	31276.3	62624.3	53733	58942.8	48960.4	32762.4	46680.6	41262.3	53390.7	47991.8	64914.2	46425.6	30274.2	26413.2	54117.8	36562.2	20739.9	31737	59702.6	64773.6	34262.2	30720.2	49268.9	48843.9	30822	62811.7	63034.2	77984.5	38237.9	52268.1	58244.6	29545.5	36679.8	37151.9	34213.8	55530.8	46770.4	42939.1
43	Adenosine	C00212	Nucleotides	268.103	1.26472	728711	701757	688737	907594	1038969	950177	1014296	674340	700110	718361	573249	593770	628071	665874	568346	643042	650093	605938	611831	690159	739164	686677	723631	773438	883285	856122	1023414	966885	1026005	992890	934126	983921	984601	1014060	918032	1159951	1161098	1061322	949375	1042279	897526	1246993	1162026	1080305
44	Thymidine	C00214	Nucleotides	241.093	1.19925	106034	192982	78372.6	96691.2	97483	63993	68208.8	110986	68069.9	84937.3	68687.9	156262	85342.6	76455.6	39795.2	105041	98924.8	84354.9	100492	63606.5	102551	70338	74811.6	59906.3	74273.2	68439.8	39821.6	53073.1	43468.9	79428.4	64107.1	50553.6	63375.5	68901.4	33259.2	62315.5	70556.4	74970.3	44580.8	63126.1	69567.4	89199.5	90008.9	37202.6
45	Adenylyl sulfate	C00224	Nucleotides	426.021	1.6744	104596	109553	0	0	0	0	0	53173.6	90140.6	150566	98981.7	92659.4	83276.6	0	0	0	118984	0	8281.77	0	0	0	0	0	66121	0	0	0	0	0	0	87721	0	114667	38692.1	0	0	0	48343.2	0	0	0	0	0
46	Guanine	C00242	Nucleotides	152.056	1.32237	22141.9	8855.42	0	8428.39	6898.65	0	6954.46	8395.69	20534.7	8178.6	8055.31	0	6882.33	8553.25	4512.58	0	7915.98	5923.17	6130.87	0	0	4556.5	0	0	5535.53	8495.78	0	0	0	0	6936.75	6771.05	0	15012.1	5758.88	7939.03	7404.34	16814.2	6872.45	29749.3	27394.6	30291.8	21787.7	40613.3
47	Pyridoxal	C00250	Nucleotides	168.065	1.26364	99575.6	113409	99362.8	121212	131417	72562.4	69726.2	97890.7	87397	123396	81582.6	78071	123317	90953.8	73338.1	104682	96251.6	68728.3	63708.9	97693.5	73139.4	85994.6	88485.3	108820	110443	126140	94889.8	98003.4	129214	99284.8	112794	132282	77895.9	129520	74353.9	111020	95812.8	85353.3	92025.4	66447.6	93195.1	102419	96789.6	84786.8
48	Xanthine	C00385	Nucleotides	153.039	0.950207	74216.8	27084.8	30151.2	43973.6	26828.5	27345.8	24858.7	59894.8	81347.9	69826.9	64986.9	43171	45358.7	32797	46944.7	40032.4	43385	35852.8	34851.2	34205.3	29980.6	36539.7	25214.1	38434.2	17378.2	30751.6	49014.7	39593.6	45155.4	28612.6	44064	34703.1	37131.5	32932.6	26784.8	48042.5	20839.2	15731.9	38704.7	37194.5	28903.3	33709.2	24631.8	26901.4
49	Guanosine	C00387	Nucleotides	282.083	1.18622	137376	187561	112830	116912	109387	64337.5	78460.3	233479	200246	222590	225878	218350	135750	130315	92141	177549	169727	146296	170732	133038	110242	125587	118408	73534.1	138877	112100	72564.6	103089	89706.6	107182	95407.6	88893.2	61765.1	73358.4	100330	81548.4	96171.6	68166.7	49814.1	71379.6	54570.6	64911.9	79346.1	61016.2
50	Cytidine	C00475	Nucleotides	242.076	1.20313	57033.3	170233	45578	66216.5	93794.4	71832.1	112024	13653.9	100668	101493	54495.9	85024	64373.3	20967.5	40412	84838.2	91598.2	56510.7	13117.3	73402.8	122580	95561.9	65370.6	74030	76781.9	100713	124323	91408.6	100203	110631	79881.5	106130	116534	117703	70571.1	81255.3	123678	134595	91361.2	80541.8	53947.5	103220	94852.1	94311.2
51	Allantoate	C00499	Nucleotides	177.061	1.03283	333853	354053	364104	507983	446500	533000	467157	310577	308812	402784	304984	256244	374761	344673	336163	388699	298481	270797	427770	328622	348402	426946	312639	224104	395209	467970	341712	499946	431957	464412	287305	406854	429411	541161	366563	306679	422630	434897	393304	540930	409020	268950	473092	448772
52	3--5--Cyclic AMP	C00575	Nucleotides	330.058	1.46571	13563.3	5188.79	164208	195861	138555	106492	101235	28063.3	200186	199191	205288	185055	204781	129862	233101	217014	167566	208087	107995	154025	175054	146187	157920	245671	112451	176833	200994	148400	173752	168442	235129	80747.4	147052	189694	127665	193216	114566	125986	122262	65788.6	83836.1	134811	109178	80084.8
53	cyclic GMP	C06194	Nucleotides	346.048	1.31899	0	0	0	0	0	0	0	0	0	0	0	0	0	0	0	0	0	0	264393	0	0	0	0	0	0	0	0	0	0	0	0	0	0	0	0	0	112432	0	0	0	0	0	0	0
54	Pyridoxamine phosphate	C00647	Nucleotides	249.06	1.22588	416607	567646	411140	325169	389142	404129	313455	87362.9	312750	371510	178885	274133	253411	301493	209807	383188	323204	283822	371153	242662	354548	298800	274942	238124	293368	405194	353651	321243	293732	326077	228750	348092	432365	295192	309429	261840	324211	431774	370988	349932	293682	249970	239546	331902
55	4-Pyridoxate	C00847	Nucleotides	184.058	1.20796	103684	93506.8	81083.5	78571.5	0	59868.6	75516.9	0	120906	0	182692	111165	104595	73398.5	48641.4	89925.7	128172	77598.6	56628.8	42924.8	96307	0	180271	20387.5	220598	35754.2	0	0	88236.3	84105.4	26481.2	0	40196.7	0	202104	48775.7	97052.2	0	31201	0	71247	30707.7	60165.4	26873.8
56	5-6-Dihydrothymine	C00906	Nucleotides	129.066	1.22065	2121012	1457432	1602872	2740596	2187072	1872374	1628269	0	6641886	1783805	3089475	2229142	2913469	1128776	4414864	1433709	2404354	2040206	1991002	995445	4348742	1235437	2357381	2584039	3115684	1680166	6493836	2065846	3747503	3704229	3122502	1285714	5273545	1936071	2995271	3051397	3498348	0	5581777	1408872	3099233	2753913	3475978	1269758
57	3--5--Cyclic IMP	C00943	Nucleotides	331.04	1.21749	0	0	0	11179.6	0	0	5334.06	9594.59	0	0	0	0	0	0	0	10473.2	0	0	0	0	8382.74	0	0	0	5449.83	16779.8	9761.25	13153.9	12892.6	11917.5	0	0	13728.9	0	0	10652.3	13123.4	24273.7	7108.51	0	10124.9	7304.3	0	0
58	Nicotinate ribonucleotide	C01185	Nucleotides	337.048	1.25204	0	0	0	0	0	0	10897.2	0	0	0	0	0	0	0	0	0	0	0	0	8929.19	0	0	0	0	0	0	0	0	8740.32	0	0	0	0	0	14289.2	0	0	12415.7	0	6029.48	7147.76	0	0	0
59	(S)(+)-Allantoin	C02350	Nucleotides	157.035	1.25581	0	10474.7	14348.8	0	8063.54	9190.68	10583.6	12281.2	12161.1	0	0	11445.6	14396.6	0	14876.5	12797.1	0	0	0	0	0	12085	13374.7	15975.7	0	0	13221.8	0	10636.7	0	19926.5	0	10878.2	0	11197.1	13550.8	10938.7	7225.02	29731.8	10816.2	22004.9	11926.5	8757.59	7930.38
60	2--3--Cyclic CMP	C02354	Nucleotides	306.049	1.28359	76177.6	25560.3	39698.9	39489	36327.5	44000.1	9157.27	70493.1	114197	61245.5	34671.6	38158.1	30052.7	74502.3	55221.9	53618.8	39091.2	48839.6	40917.7	44836.6	40755.2	38353.8	22761.2	27143.7	10624.7	33172.8	44218.5	29976	20794.3	15003.3	21224.2	28590	39084.1	18831.5	9227.65	12121.5	8666.31	12035.4	7921.58	8367.1	17414.5	8585.64	10351.3	6336.35
61	3-Ureidopropionate	C02642	Nucleotides	133.06	1.32298	216616	221703	129655	153568	228664	97916	126716	455943	503664	360769	365751	0	277674	198022	218976	129631	0	454927	0	154001	278345	121626	0	466416	392130	517012	376851	398614	524933	492488	485545	367643	269242	269029	246165	441864	288200	292040	121661	128060	334481	461330	392711	283546
62	5-Phosphoribosylamine	C03090	Nucleotides	230.043	1.44229	0	0	0	0	8637.83	30104	37337.3	0	0	0	0	0	0	0	0	0	0	0	0	0	0	0	0	0	0	0	0	0	0	0	6988.79	5961.82	6196.16	0	0	26861.3	14799.2	8422.22	18009.9	45893.2	7912.96	34954.8	11866.4	18578.9
63	5--Phosphoribosyl-N-formylglycinamide	C04376	Nucleotides	315.065	1.22654	96536.9	47586.9	73908.3	158900	90724.4	114962	105049	88484.5	37959.8	60423.7	69114.6	86163	7788.89	30844	20583.9	17574.8	10972.8	7930.02	46317.9	52508	25645.4	51217.9	40198.5	125019	40596.8	174389	92051	112029	69053.9	201619	104991	132228	29122.2	81951.9	98590.1	135315	71680.3	106014	71048.1	97505.5	92653	152813	80685.2	90822.7
64	3-Ureidoisobutyrate	C05100	Nucleotides	147.076	1.32313	0	4646278	1731800	5363158	3681974	1181778	2336098	8262882	3743920	5256563	5212226	4156516	4582848	5138396	3777716	3024820	0	3914539	2915705	0	3344480	0	2222342	4270793	3374256	5227980	4981360	1566111	3204902	3623799	3830935	3275833	3325955	2287269	0	3401477	2458665	0	2400067	722876	719607	2451970	972295	880108
65	5-Hydroxyisourate	C11821	Nucleotides	185.032	1.36441	1541040	696040	738670	823189	577367	424046	297100	1521182	1667951	1101828	1134328	1035008	1078283	1042917	986878	682682	722182	969562	436917	767748	822572	523869	555512	914410	569718	775692	919247	521410	566620	541518	783930	518032	544802	331169	340614	551032	313103	362474	448594	218147	243955	447177	265169	239526
66	Purine	C15587	Nucleotides	121.053	1.52036	422502	210757	268515	435458	298564	298473	295356	281207	362206	394739	361600	252761	347282	307866	303585	306338	286756	229182	295496	245576	267355	276333	252697	309900	286045	413902	392498	448104	393414	402096	368450	325238	342425	363555	329183	375909	347093	359491	338655	290799	346533	347940	328562	333430
67	D-Glucose	C00031	Glycolysis	179.055	1.2027	56848130	47975450	26857140	20623420	20209030	13207810	12915930	43860220	43258620	41884740	36033180	54238020	35347560	27954970	28398700	29501730	35089450	32181650	23539690	22268960	25127780	23074920	23498580	21236180	22255540	19849930	19972300	18559210	18843530	17799120	19002450	16182220	15711330	15264260	12571690	14412730	15755280	12745850	11519000	10416790	10383080	12442190	11620870	9739127
68	D-Glucose 6-phosphate	C02965	Glycolysis	259.022	1.53353	3152724	2669294	2986397	2894901	2722215	2134223	2006694	7858692	6714630	7349488	7757868	4713450	6763304	10809420	6893070	7559260	8771659	5110468	5415093	8982939	5995822	6826114	7481956	4323788	6145562	9482172	5814382	6757228	7231858	5940590	4831578	9501847	5890394	6237592	6167402	3533853	5872310	8415528	4637224	5136695	5058014	3275653	5431609	7927368
69	D-Fructose 1-6-bisphosphate	C00354	Glycolysis	338.994	1.4487	210554	460703	206829	345654	144004	0	231060	335970	281758	377808	429118	410475	319780	320028	306861	270976	380039	385725	535356	288456	166068	322686	294869	295773	352544	257994	272428	320260	346745	313152	124459	270486	131365	352140	335107	164686	266939	114733	192412	278200	279707	157438	246009	115835
70	D-Glyceraldehyde 3-phosphate	C00118	Glycolysis	168.989	1.56348	104666	81922.3	0	37469.3	26471.2	37616.8	11633.1	115192	114098	67577.5	97639	186125	93653.2	52528.2	58435.8	59441	61987.7	200478	19969.6	25722.9	45965.9	12089.3	35985.6	58337.5	19473.1	21900.4	13851.1	24965.3	15317.9	17320.7	52138.2	11864.1	8380.81	10426.4	10928	15242.3	11071.3	14774.4	8747.89	15165	39860.8	16524.4	10850.2	37060.9
71	2-3-Bisphosphoglycerate	C03339	Glycolysis	264.952	1.2391	1245753	820025	984616	544470	331413	319402	174958	1549204	2004059	1536338	1626364	1153138	1537287	2322696	2066227	1327361	1358196	1117063	1066974	1369532	1074443	690105	742746	694210	543150	808043	782726	524129	362267	314739	361347	550844	553905	363169	310716	271481	208174	373665	296852	245282	204696	157005	85244.9	268798
72	2/3-Phospho-D-glycerate	C00631	Glycolysis	184.984	1.66596	1498865	744118	877071	653368	508320	503024	355468	1578950	2182291	1934198	2787271	2219942	2289432	1934824	2566015	1509717	1596173	1548285	1085132	1551469	1569295	1132999	1201558	854572	894049	916046	1465007	928522	918041	808957	509764	893452	1213500	852903	936647	526174	664341	722436	1417732	986472	965498	337114	651369	868142
73	Phosphoenolpyruvate	C00074	Glycolysis	166.974	1.88977	122722	99040.5	79018.4	53749.1	26724.7	34734.4	23787.4	116555	158431	123719	185693	175948	209233	195543	139318	154393	145120	142564	116507	102222	110879	82498.8	108194	81839.8	62372	59783.8	63011.4	57730.5	38882.1	50192.5	39866.1	17524.6	32516.2	28831.3	18169.2	23728.8	16978.2	9739.29	30370.8	18670.5	14473.5	8928.78	19248.2	17353.4
74	Pyruvate	C00022	Glycolysis	87.0071	1.27179	2476919	5364694	5836282	7090042	8450552	8725521	9414891	2681626	3522435	4622587	5018261	4052251	4707878	7034502	6965632	6600730	6825678	5709544	7312134	0	11901700	10036690	10592460	6519280	14894340	12137940	16005820	12503630	15738340	0	7624696	0	20320230	18455970	16755570	8449865	0	18116910	24828730	21124400	17570130	9479947	17991540	19223470
75	Lactate	C01432	Glycolysis	89.0227	1.48582	175006100	315976600	529576400	543988000	611512300	617909000	580324600	143408800	186349400	231171500	226784200	259590500	279593000	395752400	396547400	430217200	391669800	467546700	407327100	556016900	536424000	526478300	498721400	623609400	514334500	639513500	554860500	574630600	539433200	547925300	617339600	658030300	591959300	553507500	583683400	640659600	563187100	578761000	621927900	569444900	547846800	675331300	604668000	642168900
76	Mannitol	C00392	Other sugars	181.07	1.2012	232696800	428170800	203895000	186911600	224008900	165099100	174438100	185160700	183073400	215268000	193160200	300683300	207957000	184106100	151947700	194992600	248433200	230034100	222599400	166962400	189278100	200519700	206060500	182789200	214987500	196294400	172832800	182980900	199459200	213559900	200863500	191586800	171161700	188122100	162999200	172171500	222523600	184576500	131624600	153907300	164413300	172402100	187632800	151131500
77	D-Sorbitol	C00794	Other sugars	181.07	1.22351	52488940	428170800	203895000	186911600	224008900	165099100	174438100	52244680	183073400	48180630	48991510	300683300	52680150	49660370	49311990	61536930	57133720	59460640	68185220	166962400	189278100	200519700	206060500	66373710	214987500	196294400	172832800	182980900	199459200	213559900	200863500	191586800	171161700	188122100	162999200	172171500	222523600	184576500	131624600	153907300	164413300	172402100	187632800	151131500
78	D-Ribose	C00121	Other sugars	149.044	1.2117	1156870	1658308	966964	800298	854996	704765	705811	1073820	1028761	1154177	957612	1518994	970222	833078	956858	1032654	1028450	1076056	784825	878324	883449	997023	884538	805394	833101	900835	904632	865165	901578	787253	885618	819171	731524	842733	686860	744278	794592	726394	751303	660656	672951	702795	689044	685858
79	D-Rhamnose	C01684	Other sugars	163.06	1.20335	2183073	5804220	4252894	4383358	5366158	4646502	5100417	1553937	1757598	2368609	2221189	3629912	2314869	2451084	2437055	3282797	4034863	4114640	3884714	3779178	4188451	4006509	4366306	4109046	4573996	4343536	4261724	4522028	4655378	5042830	4981216	5024519	4722785	5029772	4466621	4464646	5523103	4945690	3856042	4364658	4259170	4651908	5056492	4375898
80	D-Fructose	C10906	Other sugars	179.055	1.39379	0	0	0	7958350	6978702	4440782	4488594	0	18753590	17591380	16680000	16151040	15406520	0	14352850	13545480	11651670	10855890	10855340	0	11403280	9539511	0	0	7690304	7464186	8762582	8209988	6589598	6512824	6925518	6251106	7175266	7649904	5423391	5784836	5632602	5477664	6847048	6178000	4726768	5103206	4957206	4914764
81	cis-Aconitate	C00417	TCA cycle	173.008	1.24831	3378645	3333335	4703130	3708325	3011520	3503241	2105107	1435470	4414797	3916981	3310641	2756954	3496761	4963076	6144518	4096991	4076010	3489047	3576214	5028572	5809440	4503296	3215693	2895565	2802535	4248488	5568470	3962948	2422640	2735490	1822396	3937627	4235526	3613268	2605578	2270213	1736987	2989222	4183471	2804601	2409305	1616694	1415647	2741184
82	Citrate	C00158	TCA cycle	191.019	1.23781	143445900	101820200	105925200	60785970	45775820	41682340	25898150	177297800	211993600	177091400	179071100	140007700	170875200	275631800	216594100	149010600	143470500	120066600	125441500	157913200	136198100	78385280	69436360	61060550	46222290	99245480	85783230	59013420	39327080	33923650	30955430	69163270	65780640	36290020	36840190	25692090	19595170	39936250	33825140	30946600	26526090	17188530	13760350	34634220
83	2-Oxoglutarate	C00026	TCA cycle	145.013	1.18819	190482	107971	177827	161016	145756	126076	78078.7	165774	211794	220546	280474	133835	299470	206697	228784	225286	215115	154048	266806	203621	167818	182186	222732	162647	200599	124822	132089	167588	164841	164133	150305	92888.4	152980	95240.9	146987	114964	102216	85273.2	123315	150017	118654	111473	99005.7	85556.6
84	2-Oxoglutaramate	C00940	TCA cycle	144.029	1.19603	201731	154055	203895	200012	163786	196115	150864	243647	269129	233537	205316	145006	225331	223295	210482	195532	244382	218957	252781	232181	159842	190476	239642	176143	202517	179735	189675	215734	199184	169372	181245	183388	195962	150420	225458	206384	139038	196018	180160	186970	220641	130062	127622	192706
85	Succinate	C00042	TCA cycle	117.018	1.19104	766884	743369	658669	591921	516307	476693	382880	712212	749008	767384	744989	798023	784378	609187	701815	670280	676817	693906	737982	616302	615152	561819	677786	617318	698328	490946	451613	529652	538967	546396	518161	407919	511935	503148	392641	478285	477548	391670	428185	436150	373660	368557	344125	342564
86	Fumarate	C00122	TCA cycle	115.002	1.23889	385887	320559	823980	695237	661527	684582	509995	262720	353585	412822	486095	523232	577753	533841	502925	470962	512117	822661	375847	512981	406476	298200	495589	907450	385415	380077	368877	297365	312006	342983	763105	276200	253889	242103	247410	692729	240175	194716	269082	252654	159140	550226	188345	216264
87	Malate	C03668	TCA cycle	133.013	1.23803	10127220	6981782	15127270	12468140	10593630	9737748	6323364	7900830	8980289	11408080	12027980	13097030	13565460	11383780	10242550	10204030	10659390	16333310	6890124	8838804	7039326	5511526	7945420	16193010	6326824	5721594	5591766	4830206	4447617	4723393	12082030	4638314	3738892	2924608	3933501	11677070	3254231	2726299	3350620	2474716	2732434	8160724	2191179	2645592
88	Oxaloacetate	C00036	TCA cycle	131	1.19911	0	226619	70932.6	108256	53246.8	112547	35305.4	228679	113000	84297.9	210388	11405.4	229516	197630	216334	100331	68011.7	61953.2	197277	146590	101779	136985	119061	139184	97139.1	84251.9	110475	71216.5	108755	46103.7	58584.2	50203.1	87958.2	69066.4	105204	80257	18350.3	36803.3	126188	137714	129906	48182.4	48397.3	65217.4
89	5-Aminolevulinate	C00430	Alternative Carboxylic acids	130.049	1.23783	306988	249654	177799	138910	187464	152078	154356	296923	272423	252329	232580	211146	213484	189018	205705	200101	157872	194146	137539	187295	180593	178055	182878	162672	157847	158114	153982	185262	159264	164022	158750	206457	136131	176880	155532	187569	143835	136856	155911	156397	146777	149401	103554	122224
90	2-Hydroxyglutarate/Citramalate	C02630	Alternative Carboxylic acids	147.028	1.24017	1109251	878522	1371067	1115810	1145077	1062571	866576	973315	1107295	948488	972978	1503400	1400676	1514012	1250920	1028828	894412	1706516	919864	1344104	1003123	769802	804167	1646799	865764	1007316	762613	734206	637872	863649	1503792	886957	693417	544271	587457	1594197	668978	676107	585396	482955	596146	1470644	575133	608282
91	6-Phospho-D-gluconate	C00345	Pentose Phosphate Pathway	275.017	1.52813	569906	419731	630568	520000	434571	346109	279477	499589	560780	751927	736716	602162	679489	691568	580795	648009	733594	547975	510726	675717	640672	698784	744543	544865	755095	638266	555577	588584	753646	558840	543304	633329	466271	565449	514622	381316	560438	491508	432021	449281	441090	359023	525745	468816
92	D-Glucono-1-5-lactone 6-phosphate	C01236	Pentose Phosphate Pathway	257.006	1.71961	7734.94	15673.4	24861.1	50778.1	39524.4	8711.16	19083.9	75570.8	38697.9	74514	84664.4	35769.2	59711.3	126446	53189.5	91413	91402.8	46790.7	88207.2	141796	89105.7	67661.3	108260	49593.2	49282.9	141901	67730.7	59594.4	107467	48634.9	47651.6	153037	59402.9	77676.8	0	38580.6	55275.3	120593	75234.5	72080.1	87002.3	44009.3	80060.3	114158
93	D-Erythrose 4-phosphate	C00279	Pentose Phosphate Pathway	199	1.61288	26479.5	17306.5	10728.5	8256.33	6148.82	5909.43	7230.92	70574.4	64272.2	59601.2	89921.2	33284	76419.8	15409.6	25119	39761.9	23639.6	21244.3	0	67676.4	8763.31	15307.7	12995.4	13773.5	11442.2	32208.3	10980.9	10326.7	9613.75	31295.6	16484	52800.8	12383	24172.7	30284.8	19153.7	11793	43128.9	8575.62	12539.5	23580.7	7204.55	14333.1	24944.2
94	Sedoheptulose 1-phosphate	C06222	Pentose Phosphate Pathway	289.034	1.53646	3610049	4580254	2819595	1706895	1499293	1606257	2216700	4336750	4299486	3862757	3383952	2958388	2622330	6287906	5147478	3337606	3279399	2108587	2764202	3905433	3801897	2176061	1533450	1624880	1050259	2895556	2512930	2109861	2181430	1472454	1947168	3795601	1723558	2588664	2225604	2107348	2060179	4317814	1898672	2283692	2179512	2965977	2390036	4323856
95	alpha-D-Ribose 1-phosphate	C00620	Pentose Phosphate Pathway	229.011	1.53615	2644801	1969016	2276750	2011254	1874032	1296679	1092216	146404	107886	101496	113236	2385334	117998	154350	108419	92578.7	127347	2107782	60497.4	143689	88316.2	85042.6	98230.2	2176744	88535.6	143495	98004.2	111451	113046	70496.6	2504202	137105	79567.2	83353.4	91481.7	1787923	71530.9	147150	86424.3	87207.2	93696.5	1685086	83122.4	172698
96	5-Phospho-alpha-D-ribose 1-diphosphate	C00119	Pentose Phosphate Pathway	388.915	1.27651	87044.7	35313.8	21662.5	0	0	7350.1	4933.83	55671.8	90973.9	82620	46862	39295.2	92010.1	37855.2	56807.4	24268.7	32058.1	19889.5	73766.4	14759.2	0	26094.6	11254.2	28001.8	12550.9	0	11420.9	10142.4	17479.2	10358.2	0	0	4482.85	0	3587.35	0	10633	0	0	0	8298.67	9970.47	0	0
97	Glutathione	C00051	GSH homeostasis	308.09	1.47597	81428580	67249870	20403940	25352650	16214800	12579400	12475380	59443640	44488110	25063700	41964850	22865540	23176700	19194190	21922860	17653890	16295680	22947830	20363160	16748780	10016240	15635140	10192210	30431000	5878452	15132930	11926900	12484460	9220568	17358290	25404890	14234540	0	6172536	3858318	6862930	3356589	9012769	3108470	2768351	3475012	5269502	2792978	5899264
98	Glutathione disulfide	C00127	GSH homeostasis	613.157	1.42578	4356892	3017179	5958300	4430110	3221472	2191427	1759800	10676070	6918624	7480882	7231010	6131128	6645496	3454214	3959757	4542960	4469356	6797040	4107183	5006574	4324444	5360524	4779144	7095394	3449613	4391490	4503461	3940859	5237234	4620304	11408380	3238997	3785546	3708754	2715612	6407770	3051995	3554356	3288683	2352811	2218683	4934636	2235713	2892392
99	5-Oxoproline	C01879	GSH homeostasis	130.05	1.89862	1659122	2219084	4388536	9337127	9166262	10672160	10931680	1941112	2035270	2441426	2392926	3480680	2366125	3494979	2681077	3902882	3317400	3224173	3485556	4531665	4470642	5362262	5205644	6255950	6912174	9418721	8815925	9716968	9610320	9787611	9204796	9145308	8428360	9970577	9300193	10787520	10485210	9931935	10703950	11177070	11188490	12628460	11795020	10748610
100	S-Glutathionyl-L-cysteine	C05526	GSH homeostasis	427.094	1.41125	310699	432185	748818	728382	868508	794472	729417	665322	322326	357439	215120	218144	246099	318830	192933	355209	270507	231801	357617	368632	327697	520865	319074	374894	210070	434334	367427	436718	409007	316949	1199560	327349	415561	535468	363237	1181460	317696	452279	277884	416179	315495	1077446	298747	412111
101	Ascorbate	C00072	GSH homeostasis	175.024	1.18841	1295349	1168506	1141325	1046690	851538	689911	543684	1508578	1717197	1627160	1729011	1489452	1759754	1409132	1371322	1392457	1420217	1168415	1457187	992574	1141982	1161357	1172138	885851	1117592	837642	894159	783186	915105	834281	845006	552966	681245	655452	668731	663774	691183	509194	657940	717668	512620	544164	608379	356181
102	Dehydroascorbate	C05422	GSH homeostasis	173.008	1.24831	3378645	3333335	4703130	3708325	3011520	3503241	2105107	1435470	4414797	3916981	3310641	2756954	3496761	4963076	6144518	4096991	4076010	3489047	3576214	5028572	5809440	4503296	3215693	2895565	2802535	4248488	5568470	3962948	2422640	2735490	1822396	3937627	4235526	3613268	2605578	2270213	1736987	2989222	4183471	2804601	2409305	1616694	1415647	2741184
103	gamma-L-Glutamyl-L-cysteine	C00669	Gamma-glutamyls	251.069	1.5264	122481	77782.2	59264.4	93520.9	67260.4	44815.2	54939.6	70060.8	64222.9	57004.2	77596.7	44708.6	55088.8	56812.7	40204	73892.5	58570.2	22603.4	74925.2	51998.2	46298	70453.5	50766.8	78983	55551.2	60493.8	79321	54473.3	78695.7	70431.4	105566	91056.9	63515	47970.7	39925.7	61162.8	29751.7	52170.2	58625.8	42343.2	43104.9	72707.7	29741.9	59199.5
104	gamma-Glutamyl-Se-methylselenocysteine	C05695	Gamma-glutamyls	313.028	1.49806	78379.3	62463.4	99324.4	245869	299361	272419	344685	96748.5	75338.8	101602	109865	90381.9	66658.2	171738	79308.1	124004	163483	105039	67381.4	259604	129221	185378	195230	195625	150914	669262	259084	369559	384892	264604	248236	716776	357487	412831	370584	367445	345899	698418	325401	360502	383552	400284	391874	701940
105	gamma-L-Glutamyl-D-alanine	C03738	Gamma-glutamyls	219.097	1.64877	73700.5	86559.1	110302	160828	77828.6	72238.3	73747.6	58621	48770.2	46061.5	37205.1	58180.3	46498	64898.9	49025.6	57556.3	36393.7	53825.9	43045.5	74893.8	67828.8	70013.6	34378.8	95269.9	90347.4	121227	84039	97866.8	72469.9	75052.6	131162	98910.8	63043.6	58257.7	50328.6	97963.4	105105	60375.9	107839	47378.1	53023.3	102324	58493.2	73636.7
106	gamma-Glutamyl-gamma-aminobutyrate	C15767	Gamma-glutamyls	233.112	1.48817	10568.1	6204.27	3970.11	0	2993.36	5415.31	3893.69	21032.6	24630.6	30752.1	36907.8	7089.66	22559.2	5121.79	21997.5	21141.3	12312	7946.65	15483.1	5627.9	9615.87	11383.2	8179.57	5415.14	0	4848.63	14999.1	6511.86	21150.5	23052.3	11991.5	0	7424.12	11112.1	4684.23	15738.8	0	4350.31	9847.36	0	6031.73	0	5013.94	7903.53
107	(5-L-Glutamyl)-peptide	C03193	Gamma-glutamyls	260.09	1.06448	2783.31	2942.25	3345.31	5135.08	5809.27	5496.82	3664.44	2960.81	0	2011.27	2905.93	2801.51	4357.4	3405.07	2373.4	4415.85	2281.34	4773.12	4993.66	2310.99	3080.28	2470.11	5157.71	2801.26	4978.19	8127.89	4212.1	4237.52	6774.68	3179.93	6216.11	3074.76	3207.28	3261.38	5931.88	4300.93	2931.73	2993.43	4055.43	4149.18	5900.83	2551.58	4104.56	2966.82
108	(5-L-Glutamyl)-L-glutamine	C05283	Gamma-glutamyls	276.118	1.58837	101058	111500	80583.4	69718.6	53757.2	43971	52198.3	93663.5	86026.5	65608.9	66491.6	124701	57115	79861.4	73657.9	81006.1	49481.5	130548	94904	65223	72791.2	61932.2	51964.9	113259	55828.3	72658.8	70766.9	48289	24364.4	56244.1	108344	76430.9	58059.6	31981.1	22558.9	70792.6	24768.4	52680.7	37596.5	20778.5	22617.9	70737.3	22207.3	44201.6
109	5-L-Glutamyl-taurine	C05844	Gamma-glutamyls	255.062	1.08696	9026.85	12996	6483.17	6497.73	4804.72	5610.97	4085.04	13517.1	8327.63	12036.9	7549.68	12286	5114.79	7301.6	6158.73	15595.5	10781.4	10125.6	8009.13	7019.12	14507.1	5495.5	4996.77	15313.1	11116.4	6805.18	13876	13731.7	11180.6	17082.8	11194.1	9138.5	4371.56	8723.02	10252.9	9193.85	16194.7	4610.39	6305.57	5430.15	5294.85	9705.79	3579.5	7176.05
110	gamma-L-Glutamylputrescine	C15699	Gamma-glutamyls	218.149	0.967558	1824.66	4930.86	6318.66	8355	8198.25	7187.83	2739.33	1199.16	1876.64	3915.65	1953.73	8003.14	2947.99	1945.13	1808.6	11055	3476.63	3427.7	1995.49	1889.14	3611.55	4083.37	3616.43	4704.47	7209.44	4253.25	4709.96	7638.73	6102.61	4668.12	8756.2	4270.36	1851.01	4396.89	2888.27	7088.69	7268.16	4877.26	5156.65	3331.88	2585.15	3080.19	8219.25	2681.91
111	L-Homocysteine	C00155	Serine biosynthesis and one-carbon metabolism	136.043	1.30587	0	0	0	13987.7	17387.6	21758.8	30307	6838.12	5430.91	5961.93	0	0	0	0	0	0	0	0	7405.38	9278.95	12117.1	4458.35	6587.7	22295.6	57829.7	47543.1	47777.1	46918.2	24567.5	106723	41867.9	83763.5	34090.7	56733.8	30231.9	22377.7	100798	48577.8	41610.5	61659.9	33014.3	71523	99247.1	70515.5
112	Cystathionine	C00542	Serine biosynthesis and one-carbon metabolism	223.084	1.21747	62075.6	91767.5	81045.8	98216.3	33758.3	51691.7	75899.1	31480.8	124278	263531	83020.3	136837	107402	157398	78150	215736	95366	146048	94445.9	143583	122603	203138	60612.8	127570	137060	149815	123839	223672	100332	161826	156050	157002	99345.1	220166	94899	149978	89656.1	162780	114310	190844	116049	96476.6	124277	103271
113	Homoserine	C00263	Serine biosynthesis and one-carbon metabolism	120.066	1.34884	1571536	1085775	1127696	1918446	1610730	1559247	1365060	1560121	1186766	1611977	1210742	969810	984619	1178151	845960	1175789	1062575	904854	773198	1099960	882625	1140975	967518	1226896	1115697	2129451	1483272	2056102	1753877	1496754	1509467	1647108	1209445	1696574	1430519	1516905	1386738	1516560	1229621	1510421	1460142	1538888	1417520	1418660
114	N-N-Dimethylglycine	C01026	Serine biosynthesis and one-carbon metabolism	104.071	1.44426	1362048	1180711	926227	1468294	1326527	1151934	1184421	1073678	1531664	1173560	1207131	904704	980865	1144119	1002574	991741	1056919	909906	905034	998634	1120541	977376	972761	1102532	1025929	1510480	1904240	1291776	1677866	1551876	1352402	1326810	1436675	1235866	1191688	1332444	1309259	1292801	1539745	0	1231438	1217799	1245905	1288757
115	D-O-Phosphoserine	C02532	Serine biosynthesis and one-carbon metabolism	186.018	1.21907	4663.58	6219.05	0	27152.9	0	21685.2	21341	20490.2	41738.4	11699	0	0	0	21325.3	23610.9	27536.1	7397.51	0	22834.4	16904.6	41134.8	8395.44	10032.3	0	0	20492.5	53269.5	38616.2	14656.6	0	0	27842.8	22845.1	15007.1	20427.2	0	0	18306.7	42686.4	28842.8	19362.7	8385.62	0	10272.5
116	3-Phosphonooxypyruvate	C03232	Serine biosynthesis and one-carbon metabolism	184.985	1.50159	13577.3	28149.6	13979.6	26440.4	36848.6	26756.3	27978.9	23739.4	13387.7	11537.9	5193.25	8827.29	7194.37	11312.5	8293.08	16420.3	10341.2	3980.36	9735.21	9573.26	19949.9	21377.8	26836.1	21297.4	9903.86	28381.5	20525.2	29375.6	11869.5	22439.3	29285.5	39132.8	26460	12028.7	26606.6	30892.9	24541.2	36516.4	34678	8375.07	16514	16041.7	24082.7	44790.6
117	S-Adenosyl-L-homocysteine	C00021	Serine biosynthesis and one-carbon metabolism	385.13	1.2671	2216873	1074529	992035	1468104	1131570	903948	705718	1774988	2135769	1934751	1842143	1187261	1717599	1415228	1298598	1358904	1553700	1145528	1697442	802682	981856	987602	1018512	828709	1110071	1205588	1007660	1266219	1105987	1261380	723610	748281	844866	914930	891329	755659	903030	641687	603306	739848	716374	479530	713486	516656
118	S-Adenosyl-L-methionine	C00019	Serine biosynthesis and one-carbon metabolism	399.143	0.971759	83464.8	76928.5	158365	247932	193481	98283.1	30863.2	71882.2	92680.8	76196.1	84049.6	165169	108541	88494.9	107761	112127	124839	140852	109221	105750	126680	87363.7	153762	244012	181107	184086	155743	29815	157989	83367.6	146771	83563.7	45678.3	4805.35	51621	52276.4	31148.9	30033	15982.4	0	20722.3	18342.4	2214.93	4360.4
119	Sarcosine	C00213	Serine biosynthesis and one-carbon metabolism	90.0554	1.27814	6092020	4761906	4113793	7293396	5619906	5921956	6912342	4586300	4729554	4610216	4058540	4156078	3711727	4311630	3474859	4655058	3499476	3941379	2892876	3722768	5249754	3133949	3347565	4920340	4207666	9310509	5853884	5615378	5717456	5552080	8574515	6981784	6905932	6751526	5144326	8362476	0	5908403	7290094	5042465	6842058	8346854	5236996	4631636
120	Folate	C00504	Folate pool (One carbon metabolism)	442.078	1.26777	92112	45560.7	21053.5	62760.7	12624.1	18464.3	5900.38	72798.2	95278.9	87893.3	47071.7	67240.5	46492.3	120921	66538.1	59349.7	82201.6	41174.2	138021	32565.4	55063.8	54453.4	31967	0	11743	27876	18896.9	7926.66	13201.5	6561.2	4680.52	15726.2	36656.4	10378.7	10715	8253.22	0	17020.9	0	16967.4	0	0	6021.83	6259.88
121	5-10-Methenyltetrahydrofolate	C00445	Folate pool (One carbon metabolism)	457.167	1.44573	369209	231862	479563	414342	228379	218230	139881	152636	259461	92298.1	431017	121064	278230	113547	303443	96462.5	230889	178415	220191	152158	278298	113706	218651	146440	102918	120810	232998	79426.2	181596	190838	165520	83938.7	110547	32857.7	81151.8	58251.7	37216	27928.5	87212.8	7637.73	74036.4	12429.8	12117	7355.76
122	Ornithine	C01602	Urea cycle	133.097	0.975976	575182	349912	517483	776784	655548	734174	664614	465569	530708	603886	511570	333689	527672	467202	477082	497048	322299	398748	482189	452888	522743	532062	355986	498589	605140	794858	802151	860868	734096	718120	631016	660158	663378	722080	698434	632960	743664	730010	691928	745307	736904	669817	716924	688886
123	L-Citrulline	C00327	Urea cycle	176.103	1.36554	419407	304639	304055	458903	339326	278267	267810	471507	796481	767541	568729	301793	413078	312817	451812	530750	463450	278986	291644	212778	427262	532555	324445	370955	434060	491451	801865	776933	572888	491927	381854	305041	550965	602977	489120	406766	437630	298627	525277	522252	415979	389050	433969	269586
124	N-(L-Arginino)succinate	C03406	Urea cycle	291.135	1.57459	8814.37	0	0	0	0	0	0	73078.4	49566.4	9304.7	33307.2	11102.9	17402.8	8339.2	21895	2580.46	0	6392.62	0	0	1974.59	0	0	2105.34	1663.47	0	0	0	0	0	1787.76	0	0	0	0	1899.13	0	0	0	0	5273.02	2371.15	0	0
125	Urate	C00366	Urea cycle	169.035	1.47979	2033703	1546454	1306727	1725616	1283777	1152980	1070180	1313720	2103506	1292210	1714320	1046684	1354684	790850	1572052	1006171	934211	1063116	1500926	833266	846173	1080098	912854	1498414	602432	879897	1426372	1210400	1094001	1461351	1611581	601498	991921	888894	752993	782624	500389	666428	858960	432110	682672	658919	387172	577667
126	Cadaverine	C01672	Polyamines	103.123	0.970955	5454.56	3881.2	12611.3	13665.7	6547.78	4899.14	0	10845.9	30498.7	10128	14870.7	8689.02	2763.34	4906.24	31704.9	2936.84	6029.97	13221.1	2204.69	3950.62	23046.6	8129.76	12961.4	12249.3	4353.98	11069.1	30606.8	8393.06	19958.2	2636.19	8836.75	5752.53	19336.7	8364.63	10559.3	6803.74	5711.87	6690.76	34613.2	5133.61	12156.1	7788.7	7034.32	4895.5
127	Putrescine	C00134	Polyamines	89.1078	1.15523	513852	451241	831140	706867	662054	774431	773663	559389	364757	689723	690801	875714	833849	871547	598764	769921	907219	884445	788222	922034	597517	985960	1020083	955269	1059691	812448	536054	834365	1124302	1073682	996895	726812	566520	740362	985180	1078629	1170049	837879	798121	790867	974238	1186483	1150464	784827
128	Spermidine	C00315	Polyamines	146.165	1.12941	7404514	5302683	7150656	10478640	9482912	10029840	9459331	9894167	7709602	8668765	11535120	7556692	12440060	8994780	6233356	8087272	9951871	7483702	9281975	9478239	6933562	8264960	10397110	8886213	11077210	14836520	9857045	11672190	14593070	16402320	12629890	13900560	9121631	11510910	14444280	12722550	15590870	13524060	10444830	10966730	15784600	14061290	16326480	14031560
129	Spermine	C00750	Polyamines	203.222	1.13358	17400240	10783340	7769548	11889240	10709300	9294261	9483411	21706090	98746300	11912110	43061100	9437490	11290180	12174320	61941440	8830915	25886050	9085041	5479208	10546800	67045630	7437218	21861270	8472598	4913942	15354080	100846900	12580520	25166530	7847670	10571460	15974210	80180510	10865360	26570150	9843550	5674406	12738540	76121260	9133021	25461530	8195186	5173409	12825000
130	Biliverdin	C00500	Heme synthesis/turn-over	581.24	6.34991	2352.43	4230.34	788.263	1073.04	556.352	718.659	357.643	12865.5	3505.7	15377.4	8447.42	0	3610.45	24304.3	8376.01	8037.9	3243.63	0	12595.6	9396.31	7408.15	995.025	2388.26	3534.98	6128.18	11984.9	9299.83	2445.47	1231.77	1383.91	658.494	4795.01	3111.05	575.284	770.766	739.342	2253.67	3559.97	2236.94	1910.13	1784.3	420.408	567.452	8453.12
131	Bilirubin	C00486	Heme synthesis/turn-over	583.262	5.9522	19982	2923.91	0	1866.17	955.458	3642.11	1896.77	17429.5	16590.7	5993.63	7352.63	6549.23	13076.4	4380.5	3754.83	1651.02	0	0	0	0	590.059	0	0	1550	0	2012.68	2083.48	1987.78	1691.1	2116.06	2038.55	786.177	777.758	0	645.111	528.545	769.819	667.089	1332.5	379.318	698.755	1618.07	598.414	447.73
132	Heme	C00032	Heme synthesis/turn-over	559.24	6.90372	20427.1	25173.2	11344.3	10118.4	6825.69	7874.02	13839.8	5896.49	2059.9	5808.78	29973.7	27541.3	28542	29410	26634.8	24784.1	1839.99	6108.32	5303.44	4498.17	4356.13	2350.7	4211.39	11612.9	10056.6	9981.78	5604.31	6216.78	5190.02	3530.23	4925.82	3149.34	3328.21	1738.19	3304.14	6811.23	6258.1	6762	7982.35	10224.5	9925.93	8251.53	9922.12	12377.9
133	Bilirubin-glucuronoside	C03374	Heme synthesis/turn-over	759.292	8.78309	0	4750.78	994.99	1409.96	808.948	2134.58	678.028	2420.39	2257.8	4871.48	4132.87	4995.89	1937.71	4503.99	3076.81	2209.88	1136.17	1449.28	883.998	2658.97	865.136	955.787	2802.52	1460.15	1048.4	1862.11	1100.03	1395.54	1127.33	1444.03	820.675	1766.18	3437.16	947.014	1610.38	891.266	1272.87	900.349	1451.53	1473.35	2766.09	0	582.793	709.381
134	Heme A	C15670	Heme synthesis/turn-over	797.423	5.83131	256384	170660	311665	483901	369498	663337	508734	323699	312011	229129	214611	163172	199207	166339	245886	139968	200414	178968	178968	205647	373781	431067	364083	290768	476595	571900	364969	292051	453970	731075	1005724	487304	151427	510503	379392	495175	925590	479166	776130	535930	940980	2091418	2147307	1160813
135	Heme C	C15817	Heme synthesis/turn-over	803.29	5.84879	95720.4	75480.5	89501.3	37941	54812.6	78817	59412.4	112633	64590.3	69211.9	157407	71778.3	93244.5	29334.3	37083.9	72765.4	17886.9	99450.3	99450.3	70104.6	98667.7	58653.9	60511.5	96861.8	70276.4	51310.5	47216.5	148162	40152.6	100468	82940.7	81301.2	116579	100045	107532	118998	65051.9	21230.4	53310.1	162036	28963.1	69460.5	193201	108638
136	Heme O	C15672	Heme synthesis/turn-over	783.446	5.83335	63272	20837.5	87296.8	78462.3	109037	83230.5	79326.3	58521.9	117540	146128	84391.8	25293.1	59855.4	28587	46388.4	48873.5	29037.6	216676	216676	153521	48108.9	46570.8	81446.8	79873.8	95808.4	79151.7	30200.7	131442	107045	130647	110585	64930	49581.4	79124.2	92642.6	64144.4	67741	84634.9	68018.1	116572	123282	156176	239636	49458.4
137	N-Acetylneuraminate	C00270	Aminosugars	308.098	1.45886	126007	169306	308849	301518	391509	339200	303968	83033.7	149478	142800	193576	127110	202087	261555	245012	305778	316476	294344	207980	289580	338792	315014	475642	376748	390118	404262	416959	333204	555350	424417	396991	359523	388837	348635	519440	443929	456158	370555	453343	329239	453537	456431	457439	383838
138	alpha-D-Glucosamine 1-phosphate	C06156	Aminosugars	258.037	1.19029	7872.77	5553.88	0	11344.9	8173.06	18249.3	7240.67	10108.6	41731.6	38753.4	71541.7	8888.27	75309.3	41416.9	68387.1	21409.3	10555.1	0	76255.7	52284.8	41588.2	34820.8	29363.8	20683.6	32255.5	8877.72	41391.7	20432.2	19193.7	12704	8349.07	7256.63	11501.5	6962.44	25879.8	25469.3	6383.53	3467.93	23349.6	36042.2	33925.1	16885.9	7067.69	6249.42
139	L-Arabinose	C00259	Aminosugars	149.044	1.42906	836606	740781	676948	573233	553883	509036	424480	745052	1031833	1072091	1089011	823535	1092942	890944	1047695	1026574	945435	812189	749291	795994	842372	861796	753177	625932	705215	691328	709347	711145	601446	558516	591754	564814	501304	577421	513375	567855	519447	513512	620742	591021	533763	478879	448220	524660
140	1-4-beta-D-Xylan	C02352	Aminosugars	131.033	1.26942	1505490	2330163	1281865	1025002	1294827	690057	952428	1517951	1344503	1426992	2000065	1967705	2032403	1725005	1700314	1503766	1695408	1587957	1393570	1191248	1278418	1383813	1459668	1070233	1461160	993430	895497	950086	955639	1186462	787978	842078	1066773	1089418	690800	741609	695836	0	554899	868894	569290	531197	0	433972
141	Phosphocreatine	C02305	Arginine and proline metabolism	210.028	1.56118	262875	133413	97412.2	60466.8	66702.2	65192.9	37193.2	206338	169225	195741	160134	122113	323497	173317	117988	147683	124875	97256.6	183575	94075.8	33620	45845.2	102743	82314.9	135263	64420.6	52774.3	83286.8	60058.3	89906.8	40033.5	0	53056.2	102598	36638.8	38983.4	44761.1	30156.3	26063.8	38240.7	40883.6	30960.8	0	40820.7
142	Creatine	C00300	Arginine and proline metabolism	130.061	1.19711	1093637	885024	797651	764335	683178	647352	560594	1404433	1337196	1087883	917086	1045564	975426	1091104	1034240	835489	707904	734173	562453	986096	868965	771171	769582	634090	873667	1018942	907397	759451	721644	748153	704853	948735	697430	735909	596294	625658	752899	863786	713930	530648	519856	620823	620109	703501
143	Creatinine	C00791	Arginine and proline metabolism	114.066	1.21704	11790740	7511342	8045740	13767700	11941800	11463390	11316500	7688866	12654400	13074430	12576320	9576809	8821612	10266800	13031240	11274640	8264946	7285364	7891440	8701159	9338089	7160610	9696696	10157580	9491232	13927710	18810720	15315430	14047700	11373670	13078940	12277560	16192170	14387850	13097120	13094970	11016560	12052670	16308680	12935030	14021060	12165990	10861920	11568890
144	4-Acetamidobutanoate	C02946	Arginine and proline metabolism	146.081	1.27336	487189	561220	723279	986406	945447	867826	751428	321726	516447	538487	466855	565477	537390	490700	581215	594980	576384	576336	518329	680994	718546	651258	662991	689697	723909	970789	964218	954937	911864	852431	890956	867274	971858	867512	721958	837962	895750	907493	809497	740152	654237	857174	835501	768211
145	N-Acetylornithine	C00437	Arginine and proline metabolism	175.107	2.09068	52259.6	52857.6	50532.3	63392.1	79316	102374	187066	58475.1	65166.8	68920.1	67637.4	54032.9	55392.8	69286.9	74588.5	71553.5	78849.4	53286.6	79699	95168.8	126969	111940	131986	58329.5	124841	168743	191742	161398	165439	163502	70384.2	234017	272560	250340	234193	79370.9	305882	365109	464771	316150	400210	151534	485845	575495
146	N-Succinyl-L-citrulline	C18048	Arginine and proline metabolism	276.118	1.59794	101058	111500	80583.4	69718.6	53757.2	43971	52198.3	93663.5	86026.5	65608.9	66491.6	124701	57530.4	79861.4	73657.9	62488.4	49481.5	130548	51849.1	65223	72791.2	61932.2	51964.9	113259	55828.3	72658.8	70766.9	48289	31893.8	56244.1	108344	76430.9	58059.6	31981.1	22558.9	70792.6	24768.4	52680.7	37596.5	20778.5	22617.9	70737.3	22207.3	44201.6
147	Guanidinoacetate	C00581	Arginine and proline metabolism	118.061	1.33026	176598	72895	118033	148134	127563	141080	111079	178666	239499	323052	160041	94961.2	167865	145732	134893	223962	118520	71653.4	113684	129647	138969	203096	102552	104028	148030	240025	201074	309715	151556	236008	120898	120377	148280	263770	130316	84770.2	183781	156053	141416	212900	112096	61631.3	175841	143831
148	trans-4-Hydroxy-L-proline	C01157	Arginine and proline metabolism	132.065	1.39479	325855	332378	339049	424130	381557	397359	233601	481639	389714	829224	509784	210072	249793	349192	239074	622888	360647	216313	256396	263219	154304	795713	283182	365838	88104.9	446373	480786	997810	477423	299054	412204	293846	226499	801575	267730	291036	231954	282472	249112	729653	396419	387276	260534	337370
149	Pantetheine	C00831	Panthothenate metabolism	279.133	1.48544	0	0	0	0	0	0	0	17977.5	0	0	69917.1	2468.87	39735.7	11227.6	0	2091.13	49471.7	0	37428.4	14238.1	0	0	55719.9	5900.14	40273.4	19078.1	2287.55	4524.04	48228.4	25225.8	0	18582.5	0	0	0	0	0	5965.05	0	0	13745	0	5053.23	5428.79
150	Pantetheine 4--phosphate	C01134	Panthothenate metabolism	357.093	6.5395	2687.01	1356.8	754.107	747.656	442.466	2379.18	3280.56	0	2341.61	0	1442.62	1177.69	1458.01	1662.1	2918.08	3016.01	7979.73	0	7696.58	1242.79	1542.66	2661.58	1872.72	1044.57	2717.93	3606.78	3419.24	2316.25	2472.13	1821.08	584.533	1381.98	566.548	666.813	3167.09	495.572	663.463	3579.33	2443.62	3625.74	4823.06	529.422	2495.25	5036.98
151	Pantothenate	C00864	Panthothenate metabolism	220.118	1.27707	36253.2	58122.9	40072.3	33695.8	57796.8	74510.3	47363.7	20095.9	20637	112456	18104.8	28519.2	21470.1	23880.1	7906.51	89853	17436.3	28201.3	26287.4	26327.8	16983.6	98580.8	30240	58054.1	44464.1	41072	60687.5	123027	9299.91	14339.3	73738.4	18901.8	28330.2	129128	20636.9	48242.7	47703.2	55438.6	17327.3	120298	26147	51581.7	37162.2	38807.5
152	Taurine	C00245	Sulfur metabolism	126.022	1.43659	236290	157097	143058	159578	129858	124399	116286	225775	173046	246334	288755	92547.9	165732	124670	127945	181564	149803	110963	152996	98760.2	112190	252485	149121	141181	127880	158853	184944	256667	185179	206914	167170	136767	132356	228090	152060	112868	159610	144190	107930	171228	162865	100913	151789	86785.9
153	3-Sulfino-L-alanine	C00606	Sulfur metabolism	152.001	1.54335	21839.7	37017.9	29850.8	40702.1	65254.3	29709	26380.3	31629.9	20438	10948.3	28731.1	23238.5	14229.4	21716.6	9850.45	18236.9	30735.8	26935.8	17635.7	13582.2	10597.7	10639.7	14849.9	15693.9	10503.8	7303.6	10597.6	26225.9	28174.6	7046.33	0	6226.27	11653.5	19711.5	17384.6	38698.6	0	6981.91	7070.71	8066.27	14925.9	33532.2	6824.73	0
154	Mercaptopyruvate	C00957	Sulfur metabolism	120.995	1.64486	0	0	1635.2	2089.45	1808.52	2247.62	5603.29	0	0	0	0	0	0	0	0	0	0	0	0	1810.01	0	2265.31	0	0	0	2678.88	6609.12	3334.4	2462.56	6958.62	0	2531.7	3466.49	13359.6	3040.44	0	4354.38	3805	11562	12715.5	0	0	8802.44	10305.1
155	2S-5S-Methionine sulfoximine	C03829	Sulfur metabolism	181.063	0.949569	8658.49	0	0	3962.14	0	0	0	5784.07	5496.12	7188.27	3504.99	4302.66	0	2730.34	4898.51	1774.32	0	1739.64	0	0	0	3243.13	0	1754.73	0	3074.68	0	0	1803.29	0	1549.71	0	0	1704.35	0	0	0	0	0	0	0	0	0	0
156	L-Selenomethionine	C05335	Sulfur metabolism	195.985	1.00816	223174	227926	231492	200303	194116	202858	163210	207703	189769	205318	171996	208513	205225	219234	239481	201215	194650	205964	205157	209590	192486	200814	192216	154133	217819	201327	210259	205584	193628	193400	189724	212967	155181	204169	184157	170622	191357	167427	163204	187909	170438	174054	163261	156318
157	3-Sulfocatechol	C06336	Sulfur metabolism	188.985	1.24709	0	379991	393612	299982	177944	219162	227841	0	0	0	3404.2	31977.2	165909	143547	217184	129789	58632.1	157139	101383	82083.4	241061	191308	38665.9	25658.4	158265	178300	243780	167429	36231.5	15258	107398	369694	161093	97135.7	25429.6	32476.9	153424	96330.5	179438	126600	46161.3	37035.7	158893	95580.1
158	L-Cysteate	C00506	Sulfur metabolism	170.011	1.54239	21521.7	15043.6	33768.9	83403.7	67978.9	57359	97222.6	24406.5	11848.5	12451.3	5077.95	4019.04	2532.41	17472.4	11189.9	11372.9	5166.28	0	3236.48	4954.93	6135.28	18700.2	23070.5	24359.5	10756	38807.4	36822.1	53254.9	33932.2	22644.4	42604.7	26283.5	26722.3	41496.4	35184.4	49327.4	26431.7	28107.7	37378.1	32087.7	37022	59003.8	36600.5	34593.7
159	(R)-S-Lactoylglutathione	C03451	Sulfur metabolism	380.111	2.20483	6502.12	4325.06	9275.61	8187.97	11123.3	25142.4	27145.3	11443.1	6080.89	5892.05	9221.4	18158.1	7280.54	11918.6	17101.6	7779.07	4957.68	17452.9	7417.06	12724.3	5212.42	12525.1	4648.99	12978.5	9452.09	21600.1	13396	14170	11633.2	8495.8	0	26945	24194	15412.3	12659.2	24992.1	6279.49	29154.8	25517.5	25124.8	13097.4	24309	10626.5	32862.6
160	L-Methionine S-oxide	C02989	Sulfur metabolism	166.053	1.46955	1075944	582552	404547	265631	61222.3	29913.5	13163.6	1201170	658240	607150	966574	242393	787328	436784	439131	181207	342631	214172	492861	293954	78022.1	39177.4	176414	81495.2	4821.7	77694.6	20112.9	15747.2	25527.3	39511.1	32620.4	17259.6	5745.38	22796.2	16783.8	14157.2	6396.78	6698.38	4076.26	3171.58	16737.2	4976.56	5508.49	13101.4
161	Cys-Gly	C01419	Sulfur metabolism	179.048	1.47895	2502701	2920763	867080	647324	535244	412968	475998	2119588	1448635	811458	1482143	1072369	909064	719411	1042388	769236	729796	986394	925053	762319	413453	721038	444201	1201626	197731	383117	296069	365913	272894	502326	801909	0	230991	249445	139642	244008	104418	312092	112637	119627	119597	219997	110832	227260
162	Indole	C00463	Indole and Tryptophan	116.049	5.82342	1401.14	958.633	856.421	1924.53	744.553	2433.68	1988.56	953.883	667.851	621.301	11244.4	751.939	6723.7	2480.68	2554.17	2257.91	12781.6	1928.33	6588.74	3910.13	339.928	1599.67	11884.2	2207.46	6900.34	4130.43	1154.93	1303.85	13492	9125.35	3015.36	4530.39	1079.76	711.905	15848.5	3491.71	7348.2	4171.89	1889.53	2107.97	17454.9	2279.86	7978.18	4031.98
163	6-Hydroxykynurenic acid	C08480	Indole and Tryptophan	204.034	1.58753	172589	112864	81693.1	76747	37627.1	35346.9	27718.8	149667	144409	148284	178943	128373	146955	128956	159644	114053	93871.5	95391.3	105546	78670.9	88892.9	92360.8	85900.1	73729.1	69741.2	81660.4	56578.2	0	65870.1	66384.4	68882.4	68759.1	76145.7	47172.8	74757.3	42926.1	23560.6	84743.4	68427.8	20646.9	35908.3	37112.5	56312.9	63148.6
164	Catechol	C00090	Stimulating/Exogenous compounds	111.044	1.26644	795651	1176272	947806	1239894	1329028	1034436	1078521	788962	751378	833409	720865	863655	899707	758998	690260	873141	964884	860532	915558	830836	814015	839272	876181	986446	1147232	1123642	1087738	1203267	1285984	1218598	1137896	1174351	1053989	1220582	962200	1256225	1306380	1163970	955422	1008782	950666	1146220	1273980	1086644
165	Catecholamine	C02012	Stimulating/Exogenous compounds	152.07	1.26515	195074	207301	168840	240562	248000	239284	173446	158104	711236	194985	145381	138276	157240	159050	341292	158997	171685	142095	138803	163454	553581	174155	165328	183845	167649	218322	616680	205160	190932	192294	174950	199218	574620	179510	189740	200937	227905	200478	507724	188394	118064	199065	202647	160421
166	Catechin	C17590	Stimulating/Exogenous compounds	291.083	1.24896	89953	82501.5	22927.2	34358.1	12064.5	24897.2	10185.8	85378.3	81051.5	47477.5	38251.4	25605.1	45442.9	48273.9	23743.3	11009.8	35287.1	33611.2	33103.6	16741.1	42254.1	10784.6	11564.7	14198.6	15223.1	26949.7	30932.6	17278	8709.73	20564.2	9018.38	34684.9	21134	35760	0	13882.5	6603.59	9403.66	37214.5	14194.8	10768.8	11446.8	10786.5	25005.2
167	Salicylate	C00805	Stimulating/Exogenous compounds	137.023	1.23697	91661.7	171477	144403	121280	157712	99233	131325	73087.1	81645.3	108197	105975	139984	100061	101281	77972.8	133024	136962	95443.1	80540.3	138147	161253	92342.6	147771	120143	101852	94156.7	109762	119419	110688	119924	85352.7	125778	92236.3	136410	134394	109291	99732.5	101370	95865.9	96653.2	118604	102324	80843.1	104112
168	Oxyresveratrol	C10273	Stimulating/Exogenous compounds	243.062	1.21812	246050	436158	258714	257238	299139	336322	292601	278927	394580	341734	286364	485566	298085	278121	387239	253053	265931	418460	258907	265565	344351	266839	322924	384034	375629	250154	392766	258119	351809	357114	431979	232197	374657	300926	278512	404951	355540	306587	372267	277090	302077	445637	357224	230088
169	Noradrenaline	C00547	Stimulating/Exogenous compounds	170.081	1.26255	160259	195642	212441	314809	299820	277655	236013	100503	153176	167060	144474	190293	146084	157318	107255	199713	196368	180734	187278	183141	204589	210800	205850	251501	216803	300789	255824	268848	288187	279215	269601	280637	253903	253193	243005	303862	274145	257715	222768	219772	211018	267048	254942	225306
170	Ectoine	C06231	Inositol	141.065	1.20093	29440.2	48768.3	20454.6	15008.9	26461.3	31725.8	6295.02	30255.2	16462	40471.6	28689.6	50388.6	8768.15	19177.7	24481.5	25022.4	42703.2	22033.5	23145.2	16219.5	18817.8	21111.8	13499.2	25132.2	20468.2	22198	43367.4	23710.7	10620	25129.3	37804.5	30600.3	20116.4	21023.2	17900.7	22878.5	21008.3	12921.4	15192	22263.5	9227.35	17093.4	20282.9	43303.1
171	3D-(3-5/4)-Trihydroxycyclohexane-1-2-dione	C04287	Inositol	159.029	1.19037	1101446	1001505	846214	804459	586844	567002	424670	1177048	1244260	1196781	1191854	1278936	1268835	1001787	979995	1114221	1045580	952480	933184	748283	877898	737829	885936	718921	854801	648056	626204	644568	722150	630302	608974	491335	548698	557567	550649	502334	532660	441653	404403	447990	447059	356871	453155	335726
172	sn-Glycerol 3-phosphate	C00093	Glycerophospholipid biosynthesis	171.006	1.2288	16228	10260	99186.2	291322	299144	553691	398788	29018	168813	5050.06	20807.9	53437.7	10219.7	20163.5	4805	11374.3	4913.92	4397.01	22474.2	7595.42	0	65853.8	30096.4	68525.6	19264.9	91402	56271.8	261075	65592.8	164809	190127	249536	199150	305915	212395	382800	259696	286589	319086	282211	223281	381771	327780	427181
173	Ethanolamine phosphate	C00346	Glycerophospholipid biosynthesis	140.009	1.22647	86434	138553	236303	160526	182618	187517	121984	86423.2	80366.6	111527	36576.8	193805	91484.9	61073	85658.7	121374	93522.5	108943	78030.9	164798	160326	125879	181603	185601	121485	145612	186811	167012	115500	154050	143941	62685.2	163002	98217.6	134576	220486	138537	78278.9	166404	70908.8	61053.1	139396	143054	79432.3
174	sn-glycero-3-Phosphoethanolamine	C01233	Glycerophospholipid biosynthesis	214.048	1.17808	57011.9	42068.3	32076.6	38372.1	12226.6	21106.9	8774.07	53354.8	43948.7	63602.5	51946.9	67562.2	16983.9	60502.5	32220.1	42777.2	48867.2	24563.1	27017.8	33495.4	31758.8	31868	38326.5	19727.9	25344.1	11107.2	22541.8	21369.3	30515.8	20126.8	35216.2	16642.8	12347.5	6644.33	14783.2	25438	11111.1	18222.8	21462.5	15155.5	9953.41	12928.3	3656.45	9547.8
175	Diacylglycerylhomoserine	C18168	Glycerophospholipid biosynthesis	246.064	1.55036	61061.6	16042.8	65426.6	24312.9	20467.4	14911.6	18746.2	54967.4	94789.8	70821.5	86545.9	42645.2	105850	59656.3	73491	77919.7	86018.5	33190.3	83172	30639	13910.2	21422.5	18797.4	57993.8	56351	35191.5	22211.6	38121.3	27758.7	51053.6	28841.4	12506.3	27786.5	38373.2	29632	0	27425.7	18487.1	24844.3	23034.5	24871.7	17024	13899.7	8869.45
176	CDP-choline	C00307	Glycerophospholipid biosynthesis	489.117	5.78449	11912.9	26976.4	58668.7	27480.6	26862.8	2222.41	90554.6	5185.99	3777.13	6160.14	0	4251.37	0	5679.68	0	3679.93	1191.13	0	30378.9	30378.9	27195.6	20016.2	116024	58777.5	41107.4	37108.6	43847.8	46455.5	16512.8	20094.5	72693.1	52434.4	26116.9	69410	94132.5	49700.4	33823.3	85808.6	13431.1	77627.1	18874.9	45296	38243.5	28013.8
177	Sphinganine 1-phosphate	C01120	Glycerophospholipid biosynthesis	380.257	6.0395	549216	44198.9	34884.4	36196.7	26714.9	33517.2	33894.4	1030196	230835	110784	95021.3	66113.7	57725.2	43357.4	43233	32904.4	11231.1	17188.1	7976.08	26707.9	35032.9	36694.1	31400.1	39127.5	34275.9	37061.8	46286.3	44651.6	38530.9	34637.1	26578.3	22944.2	28968.5	29919.2	32085.6	32658.6	27798.9	28293.9	30480.1	38537.1	33254.9	31450	29792.1	0
178	Sphingosine 1-phosphate	C06124	Glycerophospholipid biosynthesis	378.241	6.06484	408981	0	0	59806	46475.3	45745.5	54209.4	1451610	153861	127835	114426	0	95797.1	107000	106654	98987.1	38423	45862.1	16836.5	50575.1	72124.5	60826.8	59105.7	56191.2	50889.8	51393.4	0	72079.3	51873.2	53704.6	35157.1	45675.5	58709.6	56123.4	49010.9	46970.6	40484.3	41366.9	58195.6	59436.8	0	46270.1	36760.8	49673.9
179	L-Carnitine	C00318	Carnitine and fatty acid metabolsim	162.112	1.24419	27095540	11573080	22847720	26402260	24131320	25068580	18198550	20349310	24378290	27923780	30801730	20838260	14971640	21630170	23920410	26102580	25619910	21767470	13719650	17995960	20382760	23982930	25687080	22560270	13222260	21765020	21916600	25682260	23155250	13183980	20124140	20600490	21114310	23996480	26766130	22363060	10230920	19661990	21414080	27906360	27569980	21733710	12406640	20233220
180	O-Acylcarnitine	C02301	Carnitine and fatty acid metabolsim	187.087	6.14246	5011.6	13317.3	1152.3	1603.16	2397.82	2789.25	1830.78	7094.69	2825.02	2552.13	2806.15	3466.2	1560.84	10112.7	3577.04	5081.86	3354.68	0	2484.83	799.379	687.711	1415.3	0	528.388	615.347	1397.13	587.913	1410.72	426.914	0	0	727.494	529.84	496.083	493.636	890.999	0	401.632	399.904	1110.53	624.407	427.159	0	438.869
181	O-Acetylcarnitine	C02571	Carnitine and fatty acid metabolsim	205.131	1.23857	2597826	2420575	2449638	3714067	3288308	2934781	3103071	2080072	2657267	2806026	2246286	2117084	1800169	1997493	2186587	2467414	2781940	2485430	3063984	1554740	2791284	2693035	2211524	2339332	2902452	3732737	3090058	3745801	3345536	3463305	2866459	3202235	3074970	3419013	3448286	3110103	3154006	2908348	2650615	3338602	3251354	2421656	3194080	2965279
182	O-Propanoylcarnitine	C03017	Carnitine and fatty acid metabolsim	218.138	1.22568	6820546	4301220	4497878	4839830	3862289	2835858	2448616	9892885	8355324	7261972	12789330	4126512	5813340	8015858	6579602	5540436	10041760	4058735	3574741	6607806	4330394	4581518	8175884	4643609	4111785	8152790	5143028	4965474	10386600	4408882	3864634	5675810	3736207	4924484	7512134	3847258	3674406	5794504	4252176	3836619	6364434	3517852	3743526	7136466
183	O-Butanoylcarnitine	C02862	Carnitine and fatty acid metabolsim	232.154	1.34432	487106	332008	288942	481191	389489	346355	277590	823538	801671	0	857488	359867	415107	769553	572313	526964	611977	379755	286049	603730	563121	429534	554673	373794	463850	878650	768466	556350	624712	349636	386286	694962	624825	578062	545607	417703	380066	562731	629880	599590	603366	379429	365348	677415
184	L-Octanoylcarnitine	C02838	Carnitine and fatty acid metabolsim	288.216	1.25022	207688	172372	134471	222205	210416	163026	176196	188078	166433	173770	114084	95294.5	143801	135828	89196.7	111064	142522	128762	82875.6	111940	99337.5	120244	122963	105584	144537	216866	160460	148572	141477	157986	170342	303505	176812	175392	136788	170348	191207	268001	142054	220673	130311	155070	185221	244354
185	O-Decanoyl-L-carnitine	C03299	Carnitine and fatty acid metabolsim	316.247	1.24785	164258	191425	105083	138099	173453	151013	142354	122834	136677	154734	78358.5	101107	105628	106535	71781.3	158836	107095	146774	81857.7	104965	124421	140990	109147	119774	136823	181085	144039	165503	125906	138365	141128	182370	144786	168966	130329	151173	171601	193014	109547	154694	134471	155228	133262	146121
129	Acetoacetate	C00164	Carnitine and fatty acid metabolsim	103.039	1.27208	176826	263159	279958	374624	328459	387294	320526	159752	174529	201993	201189	249992	224989	224887	229386	228674	263555	267958	229922	277970	255575	257561	289752	320033	362444	329338	325694	373956	383443	397458	345497	361845	327417	359404	328262	387539	412963	358944	298846	330160	260541	350557	369803	332211
129	Hydroxybutyrate	C03197	Carnitine and fatty acid metabolsim	103.038	1.27856	570222	810381	695619	694736	651892	660420	615411	418353	602391	563385	651538	597067	1380500	719923	648368	599528	767524	577818	1266258	728854	744456	557882	736216	675366	1227151	709351	677529	587705	724568	1321882	732927	806058	717123	647665	807599	645186	1001047	665408	644738	556725	670405	612876	1079706	632352
189	Butanoic acid	C00246	Saturated Fatty acids	87.0436	1.19796	31010.7	50471.3	25563.7	25383	42341.8	8455.45	9389.94	24788.1	32067.7	18281.8	12951.9	38683.7	21047.3	16070.1	9965.66	37284.3	32171.5	26061.7	15219.3	13488.5	19212.4	24784.8	19796.1	39986.7	24125.8	24464.5	21922.5	20886.7	20155.2	30028.2	15025	7369.39	14212	21485.9	15069.7	9374.51	55035.1	8292.04	11081.5	0	5554.5	8165.86	14584.8	5795.57
190	Pentanoate (valerate)	C00803	Saturated Fatty acids	101.059	5.78469	0	0	2459.53	0	0	0	2616.23	0	3256.29	0	0	0	0	0	2667.95	3842.49	6277.44	7001.67	7256.65	7847.5	2366.49	0	0	0	0	0	0	0	0	0	0	0	0	0	0	0	0	0	0	0	2596.76	0	0	1854.26
191	Hexanoic acid (caproate)	C01585	Saturated Fatty acids	115.075	6.10823	10302.6	3924.54	1847.31	2688.7	1893.17	3741.04	3240.51	5013.91	7400.02	8977.38	3190.28	4885.51	0	5015.02	6659.23	3941.31	4062.54	1928.1	7092.73	4336.52	647.754	4501.65	2428.18	4873.33	3325.86	2242.03	3006.3	3423.59	1434.23	1958.28	3884.19	889.459	3075	1286.02	2874.66	3610.57	3639.38	751.019	3579.61	2427.28	2750.33	5203.5	2338.85	3166.37
192	Heptanoic acid	C17714	Saturated Fatty acids	129.091	5.935	35765.2	36648.2	69272	59061.4	51369.7	63203.2	59977.1	32264.6	38721.1	52211.2	44844.4	29893.3	54747.4	51116.3	56947.2	55053.5	55467.3	23763.5	66201.6	58425.4	53802.5	62174	57585.8	65950.3	60800.7	55891.6	57123.1	61571.6	65241.3	66707.6	58544.3	46224.1	55190.4	56091	63504.5	54952.9	58694.3	53772.8	60166.7	58575.8	61103.2	52845.8	59259.2	48484.4
193	Octanoic acid (caprylate)	C06423	Saturated Fatty acids	143.106	6.00314	23140.7	13072.1	10237.5	11651	10425.1	10038	12414	31829.5	23138.5	27113.1	23716.2	18669.1	24816.2	21320	18308.8	19838.3	15420.8	8302.71	13921.9	12795.4	9877.49	13189.6	13017.7	11610.3	12789.8	8395.73	11415.2	13370.2	10461.1	11846.5	6788.09	10113.1	9766.31	9926.33	13205	9750.73	10453.7	9899.38	11727.3	12026.7	12477	10663.1	8794.64	5406.68
194	Decanoic acid (caprate)	C01571	Saturated Fatty acids	171.138	6.89749	3578.62	1239.28	3213.91	2590.17	1008.43	2254.4	1769.73	2066.5	1831.39	2727.1	2044.9	2141.67	1265.14	3039.46	1118.26	1109.34	0	1860.42	0	1265.63	2533.11	1220.28	2178.02	2075.74	3835.79	1879.08	3039.34	1624.45	879.643	2508.35	3432.16	1586.12	1834	1857.5	2967.17	2180.84	1736.32	1539.84	3043.59	1806.14	1677.55	1687.62	2077.96	2107.93
195	Dodecanoic acid	C02679	Saturated Fatty acids	199.169	5.97865	2306.06	0	1013.27	526.35	657.273	0	0	0	5081.84	839.795	3887.66	1425.45	1412.33	758.318	1470.78	692.412	2168.8	0	1734.57	1179.85	1733.68	768.422	800.306	1178.55	969.624	501.529	3333.24	434.246	845.473	450.993	1673.32	627.979	1107.8	0	827.761	573.331	522.412	673.076	1429.39	0	432.668	912.207	507.473	261.637
196	Tetradecanoic acid	C06424	Saturated Fatty acids	227.201	6.08215	6597.74	10940.8	23172.8	23366.6	24298.8	23425.5	23263	24625.8	5041.67	8976.9	8943.31	7668.31	3691.57	14315.7	12849	23363.8	10800	6703.35	8694.86	17564.4	19919.6	27991.6	15786.3	14141.1	11402.7	19605.8	18117	27254.4	15988	10357.8	13672.2	13990.2	17682.9	29280.7	16874.5	13813.3	9001.3	13611.8	19275.8	33643.6	15830	15119.5	11549.6	16822.4
197	Hexadecanoic acid	C00249	Saturated Fatty acids	255.232	6.24164	343142	97063.5	184906	204940	148134	176627	202838	131119	162075	223754	157885	105465	97878.4	146791	199937	252372	65663.6	49050.9	47366.9	157170	180769	237699	140946	163527	120829	177230	210065	286062	172545	102021	127913	129176	151752	229100	135080	127949	102648	150126	239200	299939	199156	171601	137423	171244
198	Octadecanoic acid	C01530	Saturated Fatty acids	283.264	6.44674	317563	62150.2	64904.8	104790	54917	74771.1	111479	273785	133764	245030	93135.1	64157	75970.1	112810	118396	149488	28327.1	19000.2	25622.5	77312.3	82010.9	105415	52769.7	59592.2	62295.3	133005	115458	130752	78953.8	46553.4	42828.5	64505.2	61868.1	91786.8	46802.2	41519.2	43453.8	76983	118050	157565	88814.9	67132.3	77254	135768
199	Tetradecenoic acid	C08322	Monounsaturated Fatty Acids	225.185	6.01537	0	972.375	939.161	998.594	1876.52	3509.8	1590.1	2761.05	5780.35	0	2463.97	1119.73	6618.87	1653.85	7050.58	1317.75	4842.48	855.465	7915.41	4689.99	7713.23	1634.4	4505.51	5233.79	8880.38	4486.41	7984.25	3013.36	6583.44	5501.17	4666.97	3051.69	8997.1	2668.67	5705.23	8113.89	6750.56	2700.58	8332.42	3034.03	5076.67	6658.3	7157.55	2898.27
200	Hexadecenoic acid	C08362	Monounsaturated Fatty Acids	253.217	6.133	11696.8	9701.43	26779.1	23260	19232.7	17419.9	19556.1	9754.4	11225	15933.8	14057.5	7100.82	12330.1	10487.5	16932.6	25269.4	10898	11246.8	18777.2	25939.2	25633.7	35454	23659	21688.3	24044.8	19636.6	25141.1	38692.1	22320.3	21629.4	16857.2	16319.4	18257.4	32149.8	17211.2	18523.9	21540.6	19203.3	23451.9	32887.4	21419.8	16342.7	22177.2	18774.4
201	Octadecenoic acid	C00712	Monounsaturated Fatty Acids	281.248	6.2722	11087.2	151790	284854	349897	229249	298231	356102	282216	292664	391259	504378	181151	311228	406881	493342	471075	406247	85420.8	238130	462756	468699	486075	516722	346007	623380	615438	582764	621797	708495	498433	267400	435431	401486	482855	591276	300147	505569	546423	615130	690081	848800	398256	687023	662314
202	Linoleate	C01595	Poly-unsaturated Fatty Acids	279.233	6.17048	80167.4	77180.6	160248	171712	124170	137884	159081	40746.4	86742.3	120036	100372	93262.7	127916	172959	166653	170804	98281.9	48725.8	113284	208850	170420	184637	112221	183232	217738	233016	195217	219278	157232	183234	156571	187298	139559	186348	128834	151246	175747	185170	206609	210467	163248	177871	203396	206051
203	Octadecatrienoic acid	C06427	Poly-unsaturated Fatty Acids	277.217	6.10693	1807.41	2179.19	7532.7	9246.12	9842.25	9468.69	11656	3145.69	0	1724.52	1695.6	1544.48	1196.38	2911.79	1484.39	5365.94	4249.95	883.036	4889.78	5428.58	4257.2	9687.75	7242.42	4746.24	4284.73	6050.7	5743.28	13607.6	6580.27	6525.53	4707.34	4745.68	5835.39	14087	6184.23	5068.34	4434.24	5878.04	7023.5	14613.6	6232.09	5355.81	5798.91	7230.35
204	Icosatetraenoic acid	C00219	Poly-unsaturated Fatty Acids	303.233	6.16357	35699.8	30551.3	84213.5	110179	108985	142577	162194	39788.1	23349.1	33536.7	23710.2	26871.4	24569.7	29333.3	27197.2	51787.1	28973.1	23788.2	28808.2	44646.2	43664.1	70246	53821.4	72817.8	55592.3	57540.2	66346.6	96693.8	82952.5	53753.3	83255.5	49224.5	55226.2	100366	82362.3	94316.4	59192.4	66878.8	98755.1	128479	111430	117979	67669.1	74660.9
205	Icosapentaenoic acid	C06428	Poly-unsaturated Fatty Acids	301.217	6.10546	2702.72	799.182	6821.92	6484.07	7391.35	8013.98	10799.2	2294.38	0	1069.16	0	0	0	0	1083.45	1426.85	1699.74	1393.44	604.494	1726.61	2688.54	4849.26	5725.17	1011.64	491.411	1893.81	3506.15	4158.93	7759.53	2141.5	1663.46	2605.77	3868.11	6574.41	6799.99	1505.52	679.225	3107.58	4799.25	6488.83	7325.58	2971.41	2273.74	3010.64
206	Docosahexaenoic acid	C06429	Poly-unsaturated Fatty Acids	327.233	6.42387	4607.85	1370.67	2921.52	3065.38	2360.93	2353.28	1166.62	368934	2124.31	3455.39	1771.48	2137.45	1409.37	1715.14	1109.76	1609.59	9402.81	5905.89	7749.45	4382.53	3755.81	3179.99	2477.81	1152.12	2438.65	980.511	2593.29	2567.19	2457.1	2561.28	3890.93	1111.98	0	2329.2	1211.44	2675.74	0	2323.85	720.484	1634.76	582.347	1682.94	966.416	1353.36
206	Dodecanedioic acid	C02678	Poly-unsaturated Fatty Acids	229.144	6.2197	48470	27286.1	29311.4	21850.8	24032.5	19669.8	19742.9	37782.3	38812.2	42310.2	41240.7	18995.6	35804.6	36117.2	34630.1	23349.4	39016	21380.7	40858.2	28574	20074.3	18912	24487.4	25950.3	23073.8	22599.3	16436.7	22347.7	24526.6	19312.9	22632.1	22119.3	20282.9	14562.2	22377.9	19526	18060.4	17687.5	17644.7	13563.6	19513.7	20367.1	15869.8	16432.5
207	(8Z-11Z-14Z)-Icosatrienoic acid	C03242	Essential fatty acids	305.248	6.23974	8576.27	10064.6	24312.2	38435.6	24740.3	37887.4	49633.7	7493.66	4462.14	3963.81	8437.15	6585.4	10749.5	11421.4	10834.2	17801.8	11726.8	2111.82	14462.6	20029.7	14221.1	20918.6	17506.8	17077	23265.9	24226.1	20298.2	31274.6	23695.4	27964.1	15712.8	18076.3	17485.9	28872	21894.1	19906.8	27659	22451	28449	39356.9	36179.5	25010.1	36437.3	30016.9
208	(7Z-10Z-13Z-16Z-19Z)-Docosa-7-10-13-16-19-pentaenoic acid	C16513	Essential fatty acids	329.249	6.18497	1548.83	929.664	6720.28	5453.08	4149.05	6884.31	7377.72	0	0	0	0	0	875.49	1210.38	835.083	1992.22	732.18	0	794.912	1903.87	1683.73	2055.2	1278.58	2020.36	615.469	2259.47	3797.13	6614.5	3591.8	601.654	2307.56	1602.84	2115.33	5424.37	4097.51	1982.34	574.821	3839.22	7483.08	8697.11	7504.57	2680.89	2447.93	4940.15
210	alhpa-tocopheronolactone	LMPR02020063	oxi-Lipids	277.144	7.05359	4846033	4947512	17576700	22155510	34205310	37019150	42908260	2207496	1639501	1944163	1574233	389231	1365693	6153386	3587705	4263144	17022430	2853936	31202150	13289250	8083432	8525671	10241410	7107682	9751352	18308560	14414870	14491630	18138300	22391550	18467980	33808210	23530720	19930990	20663100	12657130	13520640	24342240	16735640	18083190	21789050	15901430	21055510	33722640
211	dihydroxy-octadecanoic acid	LMFA01050198	oxi-Lipids	315.254	6.92842	612706	485536	1230545	1550130	2356599	2075979	2814291	379006	253460	601142	309870	221424	289164	780367	621054	1006785	2290400	492261	6226784	1013283	828691	1337857	981364	1003797	1210000	1465079	1220683	1732956	1595824	2017440	1511281	2216076	1659623	2216292	1650307	1225414	1451562	1511672	1535215	2257022	1947614	1465421	2024249	2076237
212	hydroxy-dodecanedioic acid	LMFA01170089	oxi-Lipids	245.139	5.97225	74470.8	34194.7	25715.8	21467.7	20528.2	23225.3	23461.5	75883.1	70696.5	52727.7	61319.5	51243.7	52085.9	49400.6	41352.9	37563.4	30051.1	12765.8	29904.6	26643.3	22688.8	20286.2	18016.5	3418.35	24068.4	18718.3	15893.8	20309.2	18801.8	20923.6	20694.3	16840.5	14304.7	16332.4	16030.7	1408.75	19400.9	776.883	18617.1	18256.2	16808.7	19665.2	13571.6	15059.8
213	dihydroxy-hexadecanoic acid	LMFA01050340	oxi-Lipids	287.223	6.55616	63931.9	14477.1	27839.2	30382.7	35840.8	41603.4	39136.4	72025.3	14849	39767.9	18426.1	8599.4	13630.9	18302.5	16053.2	19664.7	37222.3	9945.58	68141	23057.7	8071.41	25531.2	27690.4	0	25744.9	22985.8	25382.6	29964.8	25586.8	34455.5	27954.7	30779.9	31749.3	36169.7	34963.5	27928.1	27121.8	29060	29104.1	35151.6	36174.8	23824.6	31276.7	28735.1
214	trihydroxy-octadecenoic acid	LMFA01050134	oxi-Lipids	329.233	6.47415	3319755	2058007	3019138	3170732	4063954	4749362	4812054	1410254	1880971	4420277	2316830	1591848	2233587	2921023	2988160	3187577	6995008	1115685	8273540	2573657	2451000	2798273	2909917	2407686	2846454	2546429	2681969	2905395	3466126	3589474	3313251	3253168	3530341	3620255	3996760	3382229	3452727	3046529	3645013	3542305	4538918	3704204	3815723	3460389
215	tetrahydroxy-octadecanoic acid	LMFA01050105	oxi-Lipids	347.243	6.04075	442853	930537	2553496	3101473	3482676	4432904	4321282	483464	432180	610155	633668	442898	695301	2300850	1391919	2105862	946584	436577	2410886	3158177	2350370	3579226	2005044	2297643	2622215	3773282	3170860	4776232	2610078	3420050	2771737	4232468	3758208	5091880	3234221	3207972	3616897	4715717	4500742	6233188	3543330	3523705	4468871	5338212
216	3alpha-7alpha-12alpha-Trihydroxy-5beta-cholanate	C00695	Bile acids	407.279	6.45667	73552.1	57394.4	80865	84684.9	60552.8	85010.8	87288.9	40627.9	2181.3	2405.42	43296.4	1982.32	1110.56	127821	7143.46	999.872	56521.3	1669.09	1925.54	100401	7492.94	667.328	28962.7	5250.71	1805.36	110947	8605.06	632.081	38609.8	543.359	2065.12	66567.3	7344.54	458.955	31422.3	2558.7	544.184	89625.2	9281.42	492.256	44829.9	4403.98	1570.98	113746
217	Glycocholate	C01921	Bile acids	464.301	6.16957	26217.1	42220.6	56466.7	54985.7	48646.3	58673.4	56106.2	29384.8	4875.78	1903.6	13534.2	26451.1	4468.97	233541	9424.38	6840.68	16086	11449.7	9705.77	172434	5676.55	3234.96	11227.8	35705.8	6328.32	168127	8932.55	5052.96	13602.2	5150.87	27125.9	140310	7896.64	2688.38	13916.4	24501.2	4385.57	157826	8445.37	6622.3	13133.3	24152.7	3143.07	151961
218	Taurocholate	C05122	Bile acids	514.285	5.92478	13978.6	502.266	391.679	0	571.4	0	0	41816.7	5995.52	1877.49	1040.56	0	0	0	996	1018.34	0	0	0	0	1254.45	512.747	0	0	0	0	731.61	333.226	605.92	0	642.556	0	0	666.816	386.152	0	0	0	353.525	601.816	0	358.176	0	294.727
219	Taurochenodeoxycholate	C05465	Bile acids	498.29	6.01989	406336	1364.42	1031.31	1560.21	1054.43	1778.52	3852.3	985951	192989	0	36826.3	21389.8	13981.9	1255.93	1183.89	0	3831.8	1245.33	558.334	1204.36	2003.99	2165.36	4351.52	3919.12	1396.15	1975.6	1667.96	5440.63	5608.05	921.534	1844.74	1400.42	4128.15	4611.53	3178.19	2776.87	2480.13	952.881	4138.44	0	2692.38	3095.82	3189.34	2349.07
220	3alpha-12alpha-Dihydroxy-5beta-cholanate	C04483	Bile acids	391.285	6.45074	10858.7	1500.66	6381.7	0	4020.58	1827.38	2297.14	327403	4991.48	33942	3419.34	2213.15	6207.19	0	4592.89	1222.3	11204.1	1577.41	4261.95	0	0	0	0	0	5841.4	6196.93	8848.57	0	6243.8	3261.01	0	0	0	0	2868.19	425.103	1925.27	2751.13	5632.34	1850.54	2599.05	1511.12	961.485	3020.86
221	Glycodeoxycholate	C05464	Bile acids	448.307	6.52849	105526	89692.4	104698	123956	69459.8	131488	128978	116923	36995.8	11632.8	137773	72525	25281.2	414770	61872.4	14871	192513	35727.2	62838.5	216913	39890.2	9780.05	69736.8	75154.1	28868.5	295708	42007	12743	87485	20054.1	57981.3	228457	31330.7	6869.55	81159.3	61867.2	19549.4	279521	39434.3	17151.8	132070	69592.1	22212.2	333883
222	Glycochenodeoxycholate	C05466	Bile acids	448.307	6.17096	3116.32	10654.8	14773.5	10192.3	9162.74	11359.5	11696.9	33023.2	24872.1	4985.64	45097.6	3581.24	35430.4	71536.6	28443.3	7074.02	39457.2	3296.71	56644.6	63534.6	25538.4	8507.91	28225.5	9232.96	30217.2	60317.1	24013.9	7033.94	30128.6	27687.7	6676.55	51112.5	20032.3	6982.97	32952.1	8658.1	25021.4	53846.5	21035.7	8928.21	32506.2	7084.9	24936.8	54645.9
223	Sulfoglycolithocholate	C11301	Bile acids	511.255	5.80719	3063.77	977.697	6170.39	4995.45	5445.28	2654.3	4622.27	0	6045.79	5778.16	2955.53	3986.82	6621.87	3672.97	4412.96	5173.85	2549.34	1802.16	4703.29	3832.66	5294.85	5738.39	4633.97	6551.56	6796.61	4831.46	5026.8	6265.74	4261.19	4951.62	5599.37	3130.01	3312.88	2479.37	2515.29	3772.05	3187.38	2783.08	2835.12	4084.39	4136.87	3048.56	1161.95	2001.3
224	11(R)-HPETE/Leukotriene B4 (isobars)	C14820	Arachidonate metabolism	335.223	5.91797	1355.87	738.59	2157.08	4803.92	4141.28	6560.22	6876.99	2305.37	1144.88	615.225	738.306	767.46	1783.01	531.355	1370.86	920.343	606.739	758.142	0	531.073	673.061	4355.59	2606.56	1574.68	1844.81	641.23	1088.92	2956.68	3894.48	840.321	4040.82	690.362	977.143	4699.18	2695.64	4375.8	2167.93	2844.29	2961.93	5061.12	4576.41	3921.33	4477.1	2317.93
225	Prostaglandin A2	C05953	Arachidonate metabolism	333.207	6.90417	20585.7	3117.78	7025.6	3226.25	9329.04	1783.15	4298.48	18788	8934.29	16500	5011.72	6826	4769.24	8733.45	5666.05	3522.6	20249.9	9513.81	54241.4	7999.48	3643.98	5566.9	5201.96	2144.41	3023.75	5265.02	4052.57	5174.24	5089.03	6765.13	7736.23	9213.28	5400.15	7706.69	8836.84	3577.7	2677.68	2767.14	2446.84	2918.84	15023.6	2923.35	1684.66	7605.03
226	Prostaglandin D2/E2/Thromboxane A2 (isobars)	C00696	Arachidonate metabolism	351.217	6.49826	35316.3	28606	56803.1	67106.7	82825.4	125689	144865	29075	14839.1	66458.2	21375.3	14688.9	29725.3	35577.9	39916.8	47395.1	90922	22356.9	164050	44978.8	49026.1	52273.7	50707.9	53865.6	69677.6	49324.3	53357.5	58545.9	76706.8	70520.9	72264.9	66394.4	76480	81731	91112	94688.4	84843.1	82631.5	92405.1	96912.7	120539	98455.2	113546	96795.1
227	Prostaglandin F2alpha/beta/D1 (isobars)	C00639	Arachidonate metabolism	353.233	6.59797	14193.1	1025.84	4522.04	773.188	3332.37	683.665	6212.32	17336.8	5280.86	7923.98	1506.08	3270.99	6178.79	1671.2	1206.03	1812.8	8232.35	2139.94	9317.9	914.657	1451.04	5823.52	1172.37	5910.22	797.698	1655.86	1431.04	1144.26	4307.98	1673.65	2820.47	3878.42	1092.06	3725.11	5133.64	733.903	4034.76	1778.71	1065.24	2341.92	5891.69	5806.51	5511.38	5953.33
228	Prostaglandin D3 (isobars)	C13802	Arachidonate metabolism	349.204	8.23946	58551.8	2608.21	1996.96	2772.09	0	381.885	501.19	98693.7	220128	25615.8	4155.97	2434.61	2625.47	2237.17	2386.18	4644.68	43246.1	22977.7	5830.77	5436.84	2200.53	4307.46	3234.45	1436.64	1698.76	1683.84	2201.39	2052.29	1568.64	1308.73	954.182	1911.48	1657.33	475.999	0	927.196	687.152	854.93	705.179	372	0	388.441	619.328	394.682
229	Prostaglandin G2	C05956	Arachidonate metabolism	367.215	8.0666	6201.2	24478.8	4463.3	1021.73	1183	610.609	577.391	104216	31789.8	2420.13	4067.17	13308.1	13201.5	16476.6	29882.9	100022	227012	119145	21591.9	2567.53	1979.55	2061.61	3281.97	1686.18	1100.61	1037.79	780.286	1479.26	1372.36	1048.47	1954.94	1523.41	1001.4	2159.2	950.649	812.237	924.359	805.984	875.493	924.134	618.549	850.928	759.641	571.955
230	2-3-Dinor-8-iso prostaglandin F2alpha	C14794	Arachidonate metabolism	325.202	6.3838	35146.6	15322.5	21860.4	19590.7	21777	24994.7	24003.7	26821.6	19418.9	33268.2	24794.5	18911.5	23078.2	19073.5	24205.2	21745.8	43627.6	15254.1	95696.4	21960.7	18940.5	16359	24147.8	17352.2	16046.5	16385.3	15313.3	17385.2	21889.6	21298.5	18568.5	18718.8	20445.7	20956.5	26397.4	14467.4	17017.2	17402.9	18234.9	20783.1	24731.7	16027.2	19117.3	16983
231	Thromboxane B2	C05963	Arachidonate metabolism	369.227	6.08724	10413.7	18393.7	63652.6	76348.6	106593	112768	142914	8965.67	9909.68	15252.4	12271.9	12214.6	15493.5	31845.2	28302.4	38458.1	30596.7	17413.7	67751.5	80348	57306.1	94917	48438.6	64997.8	62131.4	99544	91895.8	122296	69688.7	101098	84289.9	125568	113586	164302	96681.3	98846.1	115975	136859	123108	182193	109287	120052	145953	177616
232	Leukotriene A4	C00909	Arachidonate metabolism	317.212	7.31594	3901.49	1147.01	1591.9	1406.9	2104.56	586.49	1738.3	12019.4	2599.31	2283.07	2113.36	1209.81	1375.43	0	0	1131.97	5961.55	4392.89	3262.11	0	0	0	0	0	788.84	730.075	1010.43	1247.91	1278.26	4433.32	2831.22	1407.42	1034.6	1083.1	919.915	885.601	1041.46	599.826	672.851	846.734	1579.43	1513.31	2347.95	1813.5
233	Leukotriene C4	C02166	Arachidonate metabolism	624.302	7.56948	0	2914.5	4417	4639.05	1147.8	5901.78	9382.38	0	0	2143.66	3104.88	2205.88	5545.54	5765.37	13315.2	2172.08	0	0	0	2026.07	4124.9	4177.89	5938.12	1758.66	9952.75	11036.4	2969.91	6982.48	5688.99	1805.66	1565.78	1368.34	1418.27	1245.89	4620.58	950.046	8823.88	7076.54	10284	7388.93	8933.59	2100.35	10809.4	20440.1
233	Phthalate	C01606	Plasticizers	167.033	7.0038	1565600	509147	15017420	20570470	26872690	36228760	38140530	1872055	2057068	171105	411354	467602	368016	607273	487623	404749	1024478	2588580	2588580	9780218	7353538	7434930	8560787	7305666	10386890	18335320	12413870	10446870	12963140	13394600	10082360	21571370	16261530	14529210	19684080	13944100	16329030	26902860	19639140	19617040	22885780	15320340	21467140	31881630
234	2-Ethylhexyl phthalate	C03343	Plasticizers	279.158	6.9911	2531200	420480	34446400	52618710	66227660	89329920	92925340	2754754	3254600	199627	480964	675028	475035	582674	518458	459692	1187310	6211908	6211908	24111500	16747400	18114500	20511760	19324000	25452050	44234100	29898510	25732150	32354470	35120280	24799930	54062370	43720770	36384140	46786660	35515780	40175040	65597970	49255920	49234210	57597610	39622680	53633230	80964780
235	Di-n-propylphthalate	C14469	Plasticizers	251.127	6.49578	12216.4	1643.85	154556	168336	196456	209711	230488	9155.17	4000.76	7699.97	14692	2604.95	11620.7	23264.6	7840.86	9537.95	17310.5	284782	284782	375935	235823	288346	352760	129035	264533	332567	193965	282455	364296	282049	134379	218571	219505	233749	378245	96532.9	241000	369975	0	317157	404874	91341.4	115912	307810
236	Bis(2-ethylhexyl)phthalate	C03690	Plasticizers	391.283	6.72814	5407726	888989	2102862	107053400	156403100	149185400	179230800	6891898	8171252	430248	1089103	1355054	1087304	1348681	1143670	971283	2748304	58376240	58376240	0	1752983	0	104648500	143505600	122957500	117593200	141520800	129398900	134445700	172409100	139121800	143019700	141935500	157684900	166121700	170350500	188143000	154017300	139286300	159886300	170431900	251725100	209179000	191327400
237	Acetyl phosphate	C00227	Other/Tentative assignments	138.979	1.68344	9939.77	13729	13497.4	7929.39	13402.1	6648.48	13229.8	12958.6	13664.5	16032.4	14117	30737.7	17983.6	12636.4	13652	5562.55	15019.3	14860.7	6498.33	5213.81	0	4128.83	5830	9727.83	6765.4	6259.88	6148.09	9299.4	7721.27	5759.77	9285.94	12540	8890.71	5755.78	6032.82	7103.75	0	6517.24	5714.11	7074.43	0	10488.3	4390.84	10568
238	2-Methyleneglutarate	C02930	Other/Tentative assignments	145.049	1.30194	1579751	1579907	1943611	2823243	2701951	3180682	2123030	1130243	1179154	1726164	1284658	1620486	1426690	1937979	1390335	1904764	1543274	2050580	1665513	1819151	1875032	1848898	2485168	2102560	2249483	2767305	2613010	3188073	2428924	2402192	0	2464244	2382249	2453124	2875728	2305970	2704952	2279647	3087299	2273977	2010359	2376758	2401436	2182135
239	6-Pyruvoyltetrahydropterin	C03684	Other/Tentative assignments	238.091	1.52658	165140	92942.4	94715.2	121922	75657.2	52498.4	64291.6	342662	413110	388662	436457	77644.7	210572	221678	264993	283698	311256	64678.1	161195	206277	250359	265228	328358	85705.3	181950	292381	400456	331224	435127	273337	102792	218396	273819	279916	290839	80950.8	184070	207753	276200	118832	285820	69826.1	168222	201489
240	4-Aminobenzoate	C00568	Other/Tentative assignments	138.054	1.41293	207372	252802	253465	311858	269752	243041	259615	935090	1248617	2136207	464752	561408	436457	750082	1004821	1903860	309814	572730	431482	730773	1042102	1712272	334010	670986	422897	838365	1176783	1870299	366318	476547	729483	760155	1009022	1864716	312925	603485	427897	749866	1009085	1695078	338292	618116	371273	632326
241	Peptide tryptophan	C02732	Other/Tentative assignments	230.095	1.41776	2334045	1612796	1402988	1116977	415616	371142	274722	977915	1210150	373309	1726457	349675	758373	414886	715790	334791	628973	593957	711014	579584	516659	421487	536540	559554	410010	246510	467608	179567	379265	427475	439782	214545	246442	91524.5	141962	205808	262142	146714	288815	92084.6	136001	194898	0	142750
242	Methylenediurea	C06381	Other/Tentative assignments	133.073	1.33508	1076761	605770	794414	1303481	1000320	891162	744666	1474325	1389030	1045192	829054	599473	0	1049839	845543	739986	707702	589387	555663	947709	905165	769324	663409	867897	919884	1581228	1483631	1300792	1111814	1151895	993238	1084038	1080772	0	873436	0	1070778	1177306	1211916	881431	842190	896406	980729	1104422
243	3-Oxalomalate	C01990	Other/Tentative assignments	207.014	1.19921	2470387	1870050	1490689	1557147	1220118	967242	816126	2620765	2514845	1676311	1844831	1764915	2057587	1991639	1546760	1394757	1415516	1661486	1144725	1364049	1334484	1009504	1143199	1542385	1257759	1373551	1286254	934246	1049117	1060464	1322304	1072028	1025330	741215	728958	1087453	852607	789509	886099	544099	595367	907099	694474	662171
244	2-Deoxy-alpha-D-glucoside	C03573	Other/Tentative assignments	164.067	0.946981	895022	354267	342240	460402	312595	370918	315444	752982	978659	841824	683045	541749	590602	551247	592840	524430	540279	564506	445469	421233	416275	402180	346963	516790	374650	521453	565145	522577	478954	378437	458482	301944	387442	434768	315236	427204	300765	335818	384380	340814	369346	324065	318964	316053
245	cis-p-Coumarate	C06738	Other/Tentative assignments	165.054	1.4046	1987042	0	1331879	0	1181230	0	0	1548820	889853	482776	1153145	0	733355	0	625226	481397	0	664456	849665	0	0	722913	548673	851703	554301	995211	790468	606839	860220	839297	1200812	826613	712572	529140	694928	0	617316	0	677318	0	767057	842085	0	824206
246	N6-Methyl-L-lysine	C02728	Other/Tentative assignments	161.128	1.51893	396880	314717	310569	382251	374072	338554	332663	374349	324690	351753	358833	323342	335318	304979	317743	344312	356821	0	329657	302078	337662	304942	304488	338996	268273	354166	341766	422839	355332	385450	342081	340858	351315	360242	300736	364840	380202	330242	295003	383939	352807	357079	334316	301362
247	Muramic acid	C06470	Other/Tentative assignments	252.107	1.47517	392211	330199	405983	470868	356462	468330	379235	291604	248733	226663	254492	152589	213938	96033.2	189912	202208	126385	151409	174910	183250	106444	301956	169494	319818	21602.8	157283	117669	298750	212781	282372	470750	153910	126011	338913	195612	213828	90735.2	206256	167700	83903.8	290842	189581	119685	141216
248	Dethiobiotin	C01909	Other/Tentative assignments	215.138	1.28311	81709.4	122206	96231.6	150859	141329	132358	122317	129842	102364	183180	144610	135990	147883	122323	133558	122357	99258.3	134372	91128.5	114518	108504	100987	119527	148491	105269	156983	172947	138085	164264	148030	177405	134187	128452	125329	106378	192561	161906	146024	159235	124516	146727	155639	132584	154593
249	L-2-Aminoadipate	C00956	Other/Tentative assignments	162.076	1.27583	118724	170244	128982	180701	119618	94470.6	80194.3	87000.5	147195	134385	128062	109044	113840	131406	151239	138947	138033	126484	111044	144863	146661	135076	127484	119581	119874	189549	173112	160591	150336	114446	137140	120725	96936.5	119117	91370.7	123209	100494	119648	105906	90495.8	85197.8	104163	93551.4	79862.9
250	Threonate	C01620	Other/Tentative assignments	137.045	1.27402	2339425	3111496	6336020	24844930	32694400	39918600	46977700	2499269	3049948	1311626	1273065	1358870	940554	1799634	2451551	2065290	1929883	1255622	1109785	1486872	1775807	4744468	3047228	6181162	4081808	9478229	9440545	16570030	11709850	13624800	20611110	18258730	16133580	25649090	16367920	31841100	25545640	31499560	26770920	32896990	26348040	43565490	39429690	38501910
251	3-Phospho-D-erythronate	C03356	Other/Tentative assignments	214.993	1.14645	0	0	0	0	4584.86	0	0	0	0	0	0	0	0	0	3709.45	0	5428.26	0	0	6857.35	0	8751.85	0	4926.5	0	3533.21	10705.8	0	9342.02	3936.78	4302.11	4943.11	0	7280.18	7551.88	9601.47	3588.07	4014.99	0	0	44057.6	4666.6	7405.23	0
252	Tripeptide	C00316	Other/Tentative assignments	187.057	1.19197	1201352	1108731	1145629	1798802	1539670	1647013	1618186	1035570	978477	981531	1052603	906942	1050152	1023746	876312	952908	991200	897999	1200120	1046733	1076195	1126030	1003391	1110276	1204831	1895240	1616874	1601621	1712008	1531878	1411821	1434972	1516344	1529978	1484079	1396850	1482985	1387467	1401187	1525800	1417186	1295977	1511069	1432562
253	Maleamate	C01596	Other/Tentative assignments	116.034	1.41271	379472	335396	234186	269462	266172	211620	217953	590126	486237	0	548658	190093	200063	282130	280907	345598	349031	203626	146242	290711	307136	421294	370567	219777	146900	319886	376598	350245	455378	230429	303908	327110	312843	357647	308370	228015	162828	336254	309279	296894	332481	226539	151708	264936
254	S-Ribosyl-L-homocysteine	C03539	Other/Tentative assignments	268.085	1.29489	95602.6	91316.7	9259.71	30613.3	58346	62499	32266.2	33104.6	84949.4	14738.9	16402	45202.3	59334.7	33537.8	41705.1	20086.2	13522.6	67798.4	31420	0	34208.6	5571.58	6293.02	30871.4	32636.2	33736.6	51327.6	9812.04	8080.67	23130.5	54407	25074.2	49064.3	6458.15	17089.8	17412.3	11980.4	20332.4	23438	7250.66	16689.3	16354.7	11471.1	8623.01
255	Ergothioneine	C05570	Other/Tentative assignments	229.089	5.75973	27772.2	25241.8	21131.2	28271.5	38042.2	47896.4	54200.3	26712.6	25576.3	25472.2	24369.2	25465.5	26869.9	24462.2	20821.2	26382.3	23017	19946.3	22999.8	20805.7	20042.5	18252	16207.9	20007.1	16332.1	11990.9	16239.7	15978.5	16873.1	13367.9	11079.1	13757.5	13311.7	13688.8	11631.5	28403.1	14708.1	12038.4	12017.8	13441.5	11980.2	29357.9	12545	11418.7
256	Sodium glucuronate	C13085	Other/Tentative assignments	215.014	1.62141	167305	222850	364047	303997	232571	195071	137998	118134	154604	284827	349100	222171	389815	338732	433006	437881	419011	407029	436446	375376	348866	373096	369422	339679	317697	260982	289670	271060	290744	248572	242514	231106	253805	213808	233728	180047	206193	138967	165899	184739	143429	135808	139347	110996
257	6-Thioxanthine 5--monophosphate	C16618	Other/Tentative assignments	381.022	1.07342	18588.4	12944.3	18554.5	19591.4	23102.1	25968.4	22042.7	15746.6	8988.64	21300.9	20279.7	2791.89	12411.6	11525.2	18902	12168.5	4906.68	13407.3	23952.9	15496.1	15672.9	17122.6	13251.1	16743.3	23153.8	16644.7	9161.47	22816	6849.51	15014.3	4367.27	17387.3	17030.5	22103.9	22352.6	6877.03	17016.2	20151.7	13052.7	18709.2	14085.7	2175.3	14551.2	14829.6
258	Deoxyribose triphosphate	C12347	Other/Tentative assignments	372.948	1.06962	3770.01	3247.99	5530.18	4106.97	1279.66	968.714	743.381	1655.6	1474.95	1979.99	1389.13	1515.05	3252.12	3044.59	2072.91	3821.69	2979.91	1687.65	4941.21	1469.95	3763.5	3850.2	3033.45	806.846	4084.94	1839.55	2621.59	2446.17	1141.62	1249.09	1181.39	2326.5	1908.02	1896.09	1983.04	1269.82	739.496	2090.85	748.941	1880.07	692.217	782.418	1983.59	1850.37
259	D-Ribitol 5-phosphate	C01068	Other/Tentative assignments	231.03	1.24595	214938	314140	760293	488513	349190	458560	293127	154220	155778	231516	189250	360468	160416	448500	329135	250489	337922	508981	53927.7	437722	363750	162394	285353	623551	162378	344057	269614	234684	125429	189365	462425	346952	180569	116000	213592	530953	110895	245166	214009	112826	110521	547437	89405.2	202980
260	Riboflavin	C00255	Other/Tentative assignments	316.981	1.38806	22413.5	17515.6	68439.5	46290.8	0	18673.7	35848.6	155279	142016	98440.6	136837	66249.6	236488	76744.8	88904.8	86926.2	220086	127147	168374	270253	106836	0	138804	84326.5	46724.9	232921	135710	96716.9	88848.4	206299	106830	0	146967	77533.6	169147	64768.6	161648	227487	97944.7	91086.2	138835	33064.4	185875	237412
261	Fe(III)dicitrate	C06229	Other/Tentative assignments	389.097	5.87377	17370.1	9173.86	5700.69	4536.53	4055.91	5089.44	3451.09	26132.6	13457.5	12722.3	15255.4	13710.5	9757.35	10109.4	8237.5	10747.8	8041.84	4684.65	5470.55	6699.37	5485.62	5070.6	5386.57	4562.55	4077.09	5240.71	5286.04	5766.3	3359.55	5003.24	2345.39	5772.17	5142.08	2935.78	4739.64	2872.77	2582.42	4421.56	3851.49	4091.6	3766.71	2103.11	4963.26	4733.46
262	Glucosinolate	C17260	Other/Tentative assignments	316.981	1.31306	34690.2	41760.4	23124	13226.4	31788.4	19751.6	13941.8	146806	99105.4	113207	128943	75913.9	103914	114269	106544	92318.8	138246	0	78476.4	123056	67243.4	72493	81457.9	45982.5	21980.6	87243.7	18770.7	42803.4	81855	32712	23867.5	73311.2	21198.4	46305.4	51602.3	29444.2	41511.1	77454.4	22675.8	51221.2	47193.5	20203.1	62597.8	56810.1
263	Succinyl sulfathiazole	C11745	Other/Tentative assignments	356.04	1.20005	22209.6	17318.1	14945.7	40058.8	34815.8	16066.6	13477.4	28330	13522	33646.3	11697.4	8664.93	10867.8	19621.3	19232.2	38209.4	31561.4	0	43493.6	10366.4	21747.8	9989.37	17851.4	0	38588.9	16101.3	15169.4	34464.4	22329.3	36769.3	10042.3	60370.2	37127.2	22498.8	8699.35	7867.83	37383.8	42643	12899	25938.8	22495.8	17732.6	52978.1	56588.3
264	D-Ribose 5-diphosphate	C01095	Other/Tentative assignments	308.978	1.56041	0	7174.49	0	0	0	7268	7801.62	0	6734.62	0	6935.31	7143.23	0	0	0	9328.81	0	0	0	9640.05	0	12285.2	0	6437.52	7516.43	12966.5	6608.71	7202.87	12981.2	6763.24	18616.2	14694.2	10655.1	5081.57	6525.9	9887.3	14070.7	31169.7	9983.43	6857.45	5988.17	16966.7	0	15297.3
265	Thioredoxin disulfide	C00343	Other/Tentative assignments	315.018	0.954757	0	0	16921.3	36271.7	34677	50333.9	60579.7	0	0	0	0	0	0	0	1875.05	3854.49	7122.11	10927.5	13351.4	15995.5	23476.5	17404.8	30713.3	29855.5	30572.1	31059.1	47362.1	41107.3	44431.8	45600.1	46959	46326.4	57796.7	60947.7	45830.7	47281.8	46138.2	49122.9	77833.1	53636.9	55039.7	67030	46925.5	59720.2
266	alpha-N-Peptidyl-L-glutamate	C03904	Other/Tentative assignments	314.091	1.21276	24685.2	126803	26072.5	68716.3	107648	72996.2	138165	18172.2	0	0	0	0	0	22136.4	0	11795.3	0	15259.8	19591.1	0	0	0	0	38480.8	14906.7	0	14798.4	0	0	0	34675.3	0	0	0	0	26858.2	0	13895.2	0	0	0	19848.7	0	0
267	D-Alanyl-alanyl-poly(glycerolphosphate)	C04457	Other/Tentative assignments	313.079	1.67732	59420.9	25510.1	14052.9	20502.4	8944.68	13688.6	6172.89	53920.9	46730.1	40023.7	36141	52676.8	47709.1	32007.9	32147.8	0	32631.6	19460.2	30943.5	17933	14736.1	32016	13004.1	10557.8	27798.4	18380.1	10909.8	18876.2	7726.55	21425	18971.6	9483.12	10441.3	9410.85	14191.4	19907.8	17644.4	15627.6	18098.4	9713.93	8488.86	8728.24	16637.8	8541.01
268	alpha-N-Peptidyl-L-glutamine	C03905	Other/Tentative assignments	315.119	1.25232	0	0	6272.62	22948.2	18780.6	6858.42	32711.3	0	0	0	0	0	0	0	0	0	11099.4	0	8311.14	0	0	6811	8085.31	0	0	8358.2	21135.3	18580.6	0	21313.2	43148.7	21231.8	15525.2	17917.5	23404.2	31673.8	29739	11196.2	15455.6	30831.6	0	19660.3	12754.6	33381.7
269	S-Acylglutathione	C02589	Other/Tentative assignments	333.059	1.58617	3461.32	2330.83	2424.39	2775.79	5349.85	1749.24	3171.25	2282.45	2601.69	5716.76	3043.85	2199.99	2840.4	2622.57	4486.85	2642.88	2386.74	6039.13	0	1902.81	4546.09	2485.21	3644.59	1684.02	3694.39	1713.86	3181.33	4752.7	3031.61	1810.45	1924.51	3394.46	1781.63	4360.41	3278.38	1888.99	1831.14	1918.45	2219.99	3311.01	5038.52	3497.73	1405.53	1474.55
270	1-O-Galloyl-beta-D-glucose	C01158	Other/Tentative assignments	331.064	5.72677	587.283	1478.21	506.177	1103.87	875.46	1514.66	611.247	1052.87	707.699	947.811	910.046	812.083	1183.69	1452.81	778.609	654.13	649.29	2375.84	714.867	879.313	792.649	1240	714.943	557.504	558.559	539.491	291.592	341.883	375.759	421.963	422.364	469.551	398.276	684.136	339.507	905.946	594.261	802.702	927.75	569.727	904.738	913.615	360.258	639.542
271	Vanillate	C06672	Other/Tentative assignments	167.038	1.54841	10044.3	19725.1	8365.21	0	0	0	0	9085.1	15242.7	22751	29185.2	0	8578.46	27825.3	10666.3	13310.8	23276.2	0	19649.2	0	0	0	7763.38	8764.07	6438.13	7959.42	0	0	0	0	0	0	0	0	0	0	0	0	0	0	0	0	0	0
272	Pyridoxamine	C00534	Other/Tentative assignments	167.081	5.71903	10755.8	8114.38	6232.86	7026.25	3867.52	4281.56	3226.36	9518.94	7631.79	12860.9	9340.69	10550.7	8138.07	9223.02	9527.09	9908.79	9032.89	8433.19	7861.27	6562.46	6413.18	8630.65	8276.84	6805.61	7508.42	5712.61	5572.31	5677.55	5725.01	4496.57	4657.3	5145.51	4394.9	4418.12	3070.23	3320.36	4482.54	4544.18	3410.59	3940.3	3373.7	3167.94	3547.98	4261.04
273	9-Oxononanoic acid	C16322	Other/Tentative assignments	171.101	5.95305	56243.9	43131	76902.9	67094.5	73418.8	70621.3	71077.6	47100.8	59769	56495.9	70409.1	43204.5	69590	53985.4	58897.3	57514.2	65227.8	28296.3	82761	71855.5	70046.4	65553.6	70970.1	65617.1	75203.9	59708.4	66269.3	71651.8	78278.8	76564.9	67454.6	53525.8	63510	75246.6	79282.1	69782.4	75379.4	58422.1	69689.6	68218.6	78252.7	68344	72809.5	60219.7
274	N-Amidino-L-aspartate	C03139	Other/Tentative assignments	176.065	1.21016	1889203	1973904	1614100	1838144	1898204	2174683	1862444	1379351	1206674	1010230	901940	1314138	1301349	1271682	974522	963118	1078654	1283162	1375627	1039772	1028851	851138	770948	1203021	959015	1452446	1267033	1088052	1151563	1246435	1270738	1177928	1260422	1004494	1035624	1460665	1259397	1158739	825095	1008727	1227601	1193992	1054877	1158094
275	threo-3-Hydroxy-L-aspartate	C11511	Other/Tentative assignments	150.038	1.46181	85971.9	42893.6	39441	18021.5	0	7013.72	7265.07	86515	67403.6	33149.7	68047.3	28997.6	66822.4	36458.1	33927.7	15589.8	24410.2	37408.5	36008.5	18059.4	4512.18	0	8076.56	6842.02	0	6495.08	8555.14	5999.63	0	3994.72	0	0	0	0	0	6191.93	0	0	0	0	0	0	0	0
276	N-Acyl-D-glutamate	C06379	Other/Tentative assignments	175.047	1.22137	54137.3	36655.2	65464.2	68604.6	53161.1	57046.9	44611.6	17265.3	59334.9	91842.2	40763.7	18912.3	18595	28433.6	26168.1	52711.2	12399.9	0	0	7597.15	54224.4	77001.5	0	0	0	14678.6	53139.7	89541.2	11935.1	0	0	18617.5	29258.5	49696.8	19397	0	13815.9	26744.2	41337.1	72012.6	21667.4	0	0	6955.67
277	Protein glutamine	C02583	Other/Tentative assignments	170.056	5.69478	156466	136356	111978	92546.9	64256.1	55279	52886.1	145171	125000	136117	146795	143438	140644	138001	131063	133870	123383	110569	120338	103001	100971	99702	95011	100096	98758.5	89496.2	71532.2	75693.2	71959.2	69814.3	70003.1	67703.5	55566.2	56159.8	63350.7	57138.5	56512.9	56508.1	54465.4	56958.3	55124.9	56863	51043.2	51853
278	Hydroxyacetone phosphate	C03505	Other/Tentative assignments	152.995	1.53296	177784	202736	522420	469315	356139	266159	127845	272434	493034	454546	675691	297615	723382	545622	778852	619442	588507	592714	727729	474961	436716	485139	549014	463029	482772	382391	428517	339053	444923	379145	328282	234783	345567	324223	310389	303362	257218	159365	241428	244340	211616	153847	134027	140100
279	N-Acyl-D-aspartate	C06380	Other/Tentative assignments	161.033	1.34993	43535.7	44333.6	9691.68	30644.4	9572.34	15659.5	33300.4	24062	11533.8	9434.66	16063	25780.2	17047.3	27304.7	13569.8	8951.13	19088.1	9442.55	39963.8	8892.81	10134.5	12422.7	21562.6	9835.72	32527.2	12097.6	13240.4	18291.5	8952.44	34426.2	11765.4	26163.3	8778.48	21127.1	36213.7	18978.7	52295.5	31129	9318.98	22587.3	19522.1	11760.3	20766.4	8645.1
280	6-Carboxyhexanoate	C02656	Other/Tentative assignments	159.066	5.75335	91471.5	85096.8	67677.4	54764.7	47403	47744.7	44864.2	105274	86320.5	79584.4	85507.5	81978.9	84069.7	84780.6	81548.9	84975.4	74479.2	77134.2	70619.1	71119	58750	63212.2	62047.7	63475.5	60942.3	62200.2	53763.6	55723.4	53073.4	47094.8	51755.1	50329.2	50219.5	52608.4	50011.2	44905.2	50101.5	49001.1	45633.5	47170.6	46770.4	44167.2	47925	41225.2
281	N5-Methyl-L-glutamine	C03153	Other/Tentative assignments	159.076	5.68674	15187.9	13900.4	11933	10426.4	6381.28	6215.22	3543.39	9318.5	9904.93	13181	14274.9	14016.1	11739.5	13118.9	12670.8	12041.3	15367.9	13892.1	12465.8	3951.53	10654.9	10020	11097	9181.02	9843.85	10167.2	8567.71	8774.36	7156.77	7948.59	6656.88	6434.84	6102.2	6160.06	5426.19	6736.67	5666.84	4074.3	5641.56	5064.64	3467.4	5857.61	5655.54	4981.17
282	N-Acetylmethionine	C02712	Other/Tentative assignments	192.066	5.92001	1290.49	40698.4	34673.8	44504.6	51957.2	2915.86	13496	2331.18	1108.98	1363.74	2813.92	1564.28	1415.33	2374.05	1766.75	1646.93	1384.31	1933.72	11519.6	11519.6	17833.7	15530.9	23126.1	19240.2	36337.9	72891.4	26958.3	43953.6	40326.3	9711.01	83805.7	23887.2	33104.2	40298.1	39288.2	25276.8	40479	20121.4	32208.6	18854.7	24711.9	28443.4	29896.9	32618.8
283	beta-D-Glucuronoside	C03033	Other/Tentative assignments	194.041	0.945599	58681.6	31054.6	30791	45325.6	38219.2	38801.5	31740.5	55072.2	77091.1	67968.7	53797.3	42453.4	52412.1	43472.5	49761.7	52790.7	44123.4	43032.4	36057.1	37260.4	35809.1	36779.8	31826.5	45772.9	34723.5	53457.8	54108.2	47313.2	43603.4	32499.4	43839.4	43879.4	37328.1	38258.1	33658.6	47343.6	31789.5	37560.9	31459.7	37512.3	28990.6	47471.1	31020.5	37751.2
284	7-8-Dihydroxycoumarin	C03093	Other/Tentative assignments	177.021	1.56381	228852	0	109313	192800	135841	212144	64038.6	0	0	0	0	116350	0	0	0	197982	0	337170	252134	97607.6	202207	170317	141436	293715	0	110876	232818	306797	177344	92937.5	211608	146650	60858.9	99172.1	97958	285524	166959	215418	163661	103058	237123	67839.8	141909	112044
285	10-Hydroxydecanoic acid	C02774	Other/Tentative assignments	187.133	6.66947	27081.3	0	17046.2	12386.2	7935.59	13502.2	11229.5	21914.9	17083.6	17146.5	0	13928.9	22792.1	0	8357.65	10509	31012.3	5681.79	81981.2	13872.7	13775.3	7245.12	11358	8782.79	19686.2	10007.3	13305	8716.3	0	19867.2	9988.91	0	15697.6	7642.8	14772	6365.59	13674.2	7576.97	7320.31	0	0	0	5334.63	6952.12
286	Protein 5-hydroxylysine	C03429	Other/Tentative assignments	186.087	5.69817	14460.2	14552.7	12483.7	9045.71	6190.99	4713.65	5418.74	11823.3	14597.3	14480	14803.8	13899.7	12405.5	10613	13497.3	11099.3	14171.7	12152.1	11827.9	11910.5	9678.72	11031	10100.9	9313.62	8718.04	10404.2	7129.82	7753.65	8885.62	7326.4	7479.61	5377.93	5069.73	5583.4	5131.62	4847.32	5058.68	4929.39	5870.81	4822.05	6344.17	5704.01	5162.14	4604.05
287	trans-Homoaconitate	C16579	Other/Tentative assignments	189.039	1.50538	12933.8	21708.7	8363.64	6212.69	4864.09	2735.62	7413.96	25512	17530.3	8932.57	20207	0	22880.6	24721.7	17732.5	3570.09	28830.3	0	28325.1	34617.4	0	4523.71	13379.4	0	0	0	5847.12	4901.15	48820.8	43059.9	0	6168.59	0	0	19949.2	0	8589.35	14176.3	3643.61	2099.28	3658	0	7391.42	8682.61
288	Oxalosuccinate	C05379	Other/Tentative assignments	191.019	1.11244	29781.2	37015.3	39248.1	44279.6	45224.8	49278.5	34322.6	30385.5	38999.5	33236.6	36622.2	38530.4	30617.2	37344.7	38208.8	33017.3	26850.4	25581.9	33550.9	26457	25679.3	38401.6	21853.7	34327.6	39016.7	49468.9	27509.5	42587.4	37335	35197.5	36546.3	44254.9	41977.3	41536.6	37355	40512.4	37243.9	24101.7	42756.7	35497.1	44300.9	32595.5	45929.3	37153.6
289	N-Carbamyl-L-glutamate	C05829	Other/Tentative assignments	191.066	1.4058	27391.2	23547.8	15269.7	20299.6	14048.6	16451.5	8681.07	84374.9	53975.3	34613.9	35437.7	20499	11245.3	28570.5	17992.1	13730.8	25471	24663.8	22016.2	32125.1	16422.9	28607.6	7456.81	27654.7	15584.4	42217.4	34632.6	32821.9	38691.9	26423.9	59058.5	27136.9	9128.06	16791.6	8740.31	51180.3	22897.8	20653.1	43746.4	17223.4	10863	28351	7510.9	14908.6
290	2-Oxo-7-methylthioheptanoic acid	C17220	Other/Tentative assignments	191.076	1.0456	556976	0	559338	569154	674335	751794	658148	369176	395887	388682	368127	312406	348830	419085	401274	413962	374366	318316	414664	400554	433609	490058	395828	344376	407600	525690	550748	481685	392654	505986	366935	465418	548398	578083	485724	391766	382806	415942	527761	587614	517868	0	507748	477732
291	L-Homocitrulline	C02427	Other/Tentative assignments	188.1	5.93166	17914.5	25466.4	27961.2	24895.1	25959.4	23877.7	22484.9	3196.28	20366.3	24896.9	30481.6	27972.8	28776	30002.1	31430.4	30356.7	24495.5	18522.8	32108.3	28077.1	24477.9	25144.8	22283.8	24737.3	24757.4	22751.1	23285	27841	26648.7	24903.3	21324.3	23464.9	23271.2	25573.4	23084.8	19797	22404.1	19278.7	21211.4	24022.4	24160.4	23295.7	19986.7	20449
292	Homomethionine	C17213	Other/Tentative assignments	164.07	6.22419	20479.6	152748	138690	130866	115905	19153.4	135027	16331.9	14337.3	15734.5	16164.9	21786.3	5254.29	8868.19	19985	18739.8	19455.5	16438.7	73048.9	73048.9	93646.5	102575	134330	163564	132621	137446	143243	119521	158860	136211	134487	115839	231461	110774	145525	111180	120050	117330	163489	172900	152983	177696	121813	125830
293	Acylglycerone phosphate	C03372	Other/Tentative assignments	195.975	1.78088	1472314	858740	466129	300181	183610	99312.9	53779.4	1484360	1645368	1278036	1349212	1247056	1246249	827730	659027	768777	710683	655045	719706	373505	357382	427604	422215	381814	469694	258792	215179	0	249204	217113	238330	122700	102548	183292	142327	191912	185289	0	68763.2	84576.3	80688	125797	114220	15848.7
[truncated: 15 more columns]

## Sheet: Multibase_BackData
Multibase template		alanine	1			G6PDH_D0_1	G6PDH_D0	8	G6PDH_D0	1		1.33448e+06	6.35665e+06			-0.0490492	0.0699441			2	1
$C$1:$KK$1	3	arginine	2			G6PDH_D0_3	G6PDH_D0	9	G6PDH_D7	1		52002.7	92860			0.0528778	0.0438947
$A$2:$A$50		asparagine	3			G6PDH_D0_4	G6PDH_D0	10	G6PDH_D14	1		96359.4	368831			0.0460444	0.0108157
295	0	aspartate	4			G6PDH_D0_5	G6PDH_D0	11	G6PDH_D21	1		1.01633e+06	2.22392e+06			0.0395697	-0.0134644
0	This sheet includes the calculation history of Multibase. When you delete this sheet, you need to do analysis from beginning.	cysteine	5			G6PDH_D0_6	G6PDH_D0	12	G6PDH_D28	1		3610.04	4684.35			-0.0179192	-0.0263024
42		glutamate	6			G6PDH_D0_7	G6PDH_D0	13	G6PDH_D35	1		512298	1.50839e+06			-0.072916	-0.0382008
2		glutamine	7			G6PDH_D7_1	G6PDH_D7	14	G6PDH_D42	1		1.5409e+06	3.33107e+06			0.0763839	-0.0466869
1		glycine	8			G6PDH_D7_3	G6PDH_D7	15		1		454995	1.97472e+06			0.0281717	0.000732673
		histidine	9			G6PDH_D7_4	G6PDH_D7	16		1		324614	1.19887e+06			-0.0293272	-0.0671115
FALSE		isoleucine	10			G6PDH_D7_5	G6PDH_D7	17		1		3.83165e+06	1.71842e+07			-0.0397637	-0.00496948
7		leucine	11			G6PDH_D7_6	G6PDH_D7	18		1		3.91268e+06	1.6661e+07			-0.00752901	0.158237
		lysine	12			G6PDH_D7_7	G6PDH_D7	19		1		231078	988200			-0.0738901	0.0433379
12		methionine	13			G6PDH_D14_1	G6PDH_D14	20		1		234540	146671			0.0848955	-0.0144017
0		phenylalanine	14			G6PDH_D14_3	G6PDH_D14	21		1		380519	1.84234e+06			0.0138259	-0.115825
		proline	15			G6PDH_D14_4	G6PDH_D14	22		1		5.12598e+06	1.80919e+07			-0.00710659	0.123697
2		serine	16			G6PDH_D14_5	G6PDH_D14	23		1		144749	596484			-0.0382478	-0.0907561
3		threonine	17			G6PDH_D14_6	G6PDH_D14	24		1		500119	926510			0.0125028	-0.125084
		tryptophan	18			G6PDH_D14_7	G6PDH_D14	25		1		448588	1.57511e+06			-0.0311672	-0.00630432
		tyrosine	19			G6PDH_D21_1	G6PDH_D21	26		1		1.08033e+06	1.81029e+06			0.0272358	-0.00582475
		valine	20			G6PDH_D21_3	G6PDH_D21	27		1		2.01881e+07	6.5785e+07			0.0229805	0.0344837
		cystine	21			G6PDH_D21_4	G6PDH_D21	28		1		30341.4	66463.7			-0.00925105	0.0697891
		kynurenine	22			G6PDH_D21_5	G6PDH_D21	29		1		11249.4	22356			0.0444507
		Orthophosphate	23			G6PDH_D21_6	G6PDH_D21	30		1		2.02652e+07	100923615			-0.0774538
		Diphosphate	24			G6PDH_D21_7	G6PDH_D21	31		1		6.64248e+06	1.91398e+07			-0.0826754
		Triphosphate	25			G6PDH_D28_1	G6PDH_D28	32		1		141408	477383			0.0830474
		NAD+	26			G6PDH_D28_3	G6PDH_D28	33		1		101477	243834			0.0605746
		NADH	27			G6PDH_D28_4	G6PDH_D28	34		1		24465.3	50328			0.0619694
		NADPH	28			G6PDH_D28_5	G6PDH_D28	35		1		27270.5	34599.9			0.0883119
		NADP+	29			G6PDH_D28_6	G6PDH_D28	36		1		7607.59	7063.24			0.082977
		ADP	30			G6PDH_D28_7	G6PDH_D28	37		1		309464	663118			0.0545168
		AMP	31			G6PDH_D35_1	G6PDH_D35	38		1		4.00863e+06	6.66977e+06			-0.0915349
		UDP-glucose	32			G6PDH_D35_3	G6PDH_D35	39		1		53889.3	128004			-0.000987284
		GDP	33			G6PDH_D35_4	G6PDH_D35	40		1		14425.1	28064.8			0.0514506
		CMP	34			G6PDH_D35_5	G6PDH_D35	41		1		2105.4	1545.08			0.0362564
		CTP	35			G6PDH_D35_6	G6PDH_D35	42		1		5209.39	4285.91			-0.0632617
		UTP	36			G6PDH_D35_7	G6PDH_D35	43		1		29097.9	40924.6			0.0155987
		UMP	37			G6PDH_D42_1	G6PDH_D42	44		1		12171.4	8333.04			-0.0584204
		IMP	38			G6PDH_D42_3	G6PDH_D42	45		1		75068.9	196234			-0.0190811
		Uracil	39			G6PDH_D42_4	G6PDH_D42	46		1		28501.7	119800			-0.0491614
		Adenine	40			G6PDH_D42_5	G6PDH_D42	47		1		6.95682e+07	4.37862e+07			0.0880323
		Nicotinamide	41			G6PDH_D42_6	G6PDH_D42	48		1		1.86413e+06	9.34562e+06			-0.0815078
		Thymine	42			G6PDH_D42_7	G6PDH_D42	49		1		13858.2	44404.2			0.0221522
		Adenosine	43									195151	869698			-0.0865459
		Thymidine	44									23298.6	71664.3			0.0521006
		Adenylyl sulfate	45									43056	26314.5			0.0494741
		Guanine	46									18446.8	14448.4			-0.0527647
		Pyridoxal	47									20386.5	92889.8			0.010481
		Hypoxanthine	48									1.80692e+07	2.13417e+07			-0.0889192
		Inosine	49									11517.5	6609.53			-0.0531717
		Xanthine	50									13228.4	37514.1			0.0640617
		Guanosine	51									53350.8	110215			0.091859
		Cytidine	52									28899.5	86190.4			-0.0531979
		Allantoate	53									78290.6	382953			-0.0489113
		3--5--Cyclic AMP	54									53110.1	147842			0.0478321
		cyclic GMP	55									323948	96042.1			-0.0301111
		Pyridoxamine phosphate	56									66072	304136			-0.0325824
		4-Pyridoxate	57									59600.8	58883.4			0.0380226
		5-6-Dihydrothymine	58									1.52216e+06	2.73367e+06			-0.00645088
		3--5--Cyclic IMP	59									6259.51	4577.97			-0.0268421
		Nicotinate ribonucleotide	60									5365.84	2505.21			-0.0403773
		(S)(+)-Allantoin	61									9350.77	9824.75			-0.0343636
		2--3--Cyclic CMP	62									22580.2	29997.3			0.0776514
		3-Ureidopropionate	63									96359.4	368831			0.0460444
		5-Phosphoribosylamine	64									15009.6	9359.87			-0.0639358
		5--Phosphoribosyl-N-formylglycinamide	65									43957.5	76070.7			-0.0487082
		3-Ureidoisobutyrate	66									1.64773e+06	3.38157e+06			0.0762804
		5-Hydroxyisourate	67									362493	632498			0.0867775
		Purine	68									52141.3	323096			-0.0110738
		D-Glucose	69									1.1195e+07	2.13746e+07			0.0962207
		D-Glucose 6-phosphate	70									1.81494e+06	6.2711e+06			0.0393339
		D-Fructose 1-6-bisphosphate	71									100205	270259			0.0694218
		D-Glyceraldehyde 3-phosphate	72									44825.1	42202			0.0743629
		2-3-Bisphosphoglycerate	73									611918	750637			0.0905088
		2/3-Phospho-D-glycerate	74									601265	1.2065e+06			0.0823166
		Phosphoenolpyruvate	75									60308.2	73634.7			0.0948886
		Pyruvate	76									6.93533e+06	1.0922e+07			-0.0644237
		Lactate	77									1.36991e+08	5.03584e+08			-0.0882529
		Mannitol	78									3.22518e+07	1.86741e+08			0.0594391
		D-Sorbitol	79									6.67019e+07	1.44798e+08			-0.0386532
		D-Ribose	80									183385	844405			0.0824666
		D-Rhamnose	81									973786	4.04736e+06			-0.0804855
		D-Fructose	82									4.85176e+06	7.5885e+06			0.0584644
		cis-Aconitate	83									1.25219e+06	3.28836e+06			0.0376548
		Citrate	84									6.86605e+07	8.41022e+07			0.0887911
		2-Oxoglutarate	85									57442.5	156876			0.0823765
		2-Oxoglutaramate	86									36739.4	194257			0.0543394
		Succinate	87									150216	539689			0.0961122
		Fumarate	88									186459	391282			0.0444255
		Malate	89									4.12423e+06	6.95403e+06			0.0751683
		Oxaloacetate	90									59104.9	99741.8			0.0553312
		5-Aminolevulinate	91									41821.8	171655			0.0787351
		2-Hydroxyglutarate/Citramalate	92									377350	935583			0.0518541
		6-Phospho-D-gluconate	93									132406	552634			0.0637619
		D-Glucono-1-5-lactone 6-phosphate	94									34048.2	73326.5			0.0017504
		D-Erythrose 4-phosphate	95									22142.5	26551.6			0.0554219
		Sedoheptulose 1-phosphate	96									1.08503e+06	2.81471e+06			0.0409656
		alpha-D-Ribose 1-phosphate	97									731113	419527			0.00689259
		5-Phospho-alpha-D-ribose 1-diphosphate	98									26596.7	19788.4			0.0868523
		Glutathione	99									1.26585e+07	1.4301e+07			0.0811551
		Glutathione disulfide	100									2.13383e+06	4.59635e+06			0.0621781
		5-Oxoproline	101									3.48677e+06	7.48453e+06			-0.097122
		S-Glutathionyl-L-cysteine	102									183195	213918			-0.0669725
		Ascorbate	103									417852	946917			0.0988155
		Dehydroascorbate	104									1.25219e+06	3.28836e+06			0.0376548
		gamma-L-Glutamyl-L-cysteine	105									17412.5	58239.6			0.0104627
		gamma-Glutamyl-Se-methylselenocysteine	106									176919	289597			-0.0779515
		gamma-L-Glutamyl-D-alanine	107									24360.6	67807.5			-0.0331029
		gamma-Glutamyl-gamma-aminobutyrate	108									9074.48	10372.2			0.0663829
		(5-L-Glutamyl)-peptide	109									1630.22	3721.15			-0.0213987
		(5-L-Glutamyl)-L-glutamine	110									29653.6	59318			0.06491
		5-L-Glutamyl-taurine	111									3851.94	8915.24			0.0300383
		gamma-L-Glutamylputrescine	112									2426.79	4558.02			-0.0254903
		L-Homocysteine	113									30465.7	34055.1			-0.073731
		Cystathionine	114									47065.3	133218			-0.00432259
		Homoserine	115									305942	1.31403e+06			-0.0373327
		N-N-Dimethylglycine	116									293897	1.17715e+06			-0.0168542
		D-O-Phosphoserine	117									15758.5	16229.2			-0.00964989
		3-Phosphonooxypyruvate	118									9770.71	19504.1			-0.0570599
		S-Adenosyl-L-homocysteine	119									438311	1.03482e+06			0.0902568
		S-Adenosyl-L-methionine	120									63523.9	78737.7			0.0572074
		Sarcosine	121									1.33448e+06	6.35665e+06			-0.0490492
		Folate	122									35167.8	31890.7			0.0811632
		5-10-Methenyltetrahydrofolate	123									98339.1	124484			0.0707965
		Ornithine	124									134584	606555			-0.0720607
		L-Citrulline	125									146589	450807			0.0173378
		N-(L-Arginino)succinate	126									14449.5	5996.03			0.062
		Urate	127									426971	968667			0.0651976
		Cadaverine	128									8464	11102.7			0.00733349
		Putrescine	129									201467	862518			-0.0397716
		Spermidine	130									2.89962e+06	1.143e+07			-0.0633541
		Spermine	131									2.71825e+07	2.47817e+07			0.00510379
		Biliverdin	132									5078.97	4824.34			0.0441339
		Bilirubin	133									4124.15	2507.2			0.06449
		Heme	134									8200.95	10207.9			0.0323629
		Bilirubin-glucuronoside	135									1203.81	1750.11			0.0628694
		Heme A	136									626473	642524			-0.0610087
		Heme C	137									66995.8	100950			-0.0368884
		Heme O	138									63404.5	102679			-0.0256673
		N-Acetylneuraminate	139									111447	344993			-0.076415
		alpha-D-Glucosamine 1-phosphate	140									20692.1	25666.6			0.0485574
		L-Arabinose	141									208295	687982			0.0908968
		1-4-beta-D-Xylan	142									519030	1.05782e+06			0.0886631
		Phosphocreatine	143									68356.2	83374.9			0.0869125
		Creatine	144									219614	786448			0.0718151
		Creatinine	145									2.63916e+06	1.17245e+07			-0.043688
		4-Acetamidobutanoate	146									159344	716526			-0.0723057
		N-Acetylornithine	147									195997	217495			-0.0706649
		N-Succinyl-L-citrulline	148									28730.1	58041.1			0.0611836
		Guanidinoacetate	149									61895.2	157886			0.0146241
		trans-4-Hydroxy-L-proline	150									204193	388303			0.00396319
		Pantetheine	151									18299	12599.4			0.0332607
		Pantetheine 4--phosphate	152									1844.87	2406.21			-0.0150621
		Pantothenate	153									34199.9	45920.3			-0.0204479
		Taurine	154									48572.6	155315			0.0327557
		3-Sulfino-L-alanine	155									9958.71	14864.1			0.0412269
		Mercaptopyruvate	156									5029.43	3768.43			-0.066582
		2S-5S-Methionine sulfoximine	157									1941.38	1203.54			0.0697379
		L-Selenomethionine	158									20902.8	189283			0.0587168
		3-Sulfocatechol	159									83071	109980			-0.0211501
		L-Cysteate	160									15410.3	25707.9			-0.0789166
		(R)-S-Lactoylglutathione	161									9019.83	15246.4			-0.0543082
		L-Methionine S-oxide	162									289483	181840			0.0836969
		Cys-Gly	163									468339	532368			0.0860657
		Indole	164									4763.7	5038.41			-0.0158346
		6-Hydroxykynurenic acid	165									42560.7	78520.9			0.0884645
		Catechol	166									170936	1.0055e+06			-0.069963
		Catecholamine	167									144212	235428			-0.00302
		Catechin	168									18394.9	24341.5			0.0652537
		Salicylate	169									22013.7	107328			0.00412954
		Oxyresveratrol	170									61679	330068			0.002251
		Noradrenaline	171									50384.3	217138			-0.0645876
		Ectoine	172									9751.97	23152.4			0.0294952
		3D-(3-5/4)-Trihydroxycyclohexane-1-2-dione	173									303606	711178			0.0995881
		sn-Glycerol 3-phosphate	174									144473	166018			-0.0829119
		Ethanolamine phosphate	175									44503.7	120467			-0.0133903
		sn-glycero-3-Phosphoethanolamine	176									16365.7	26231.4			0.0814401
		Diacylglycerylhomoserine	177									27293.7	38060.6			0.0837054
		CDP-choline	178									28293.3	32726.6			-0.0520196
		Sphinganine 1-phosphate	179									156941	63786.9			0.0379638
		Sphingosine 1-phosphate	180									217310	91345.5			0.0337963
		L-Carnitine	181									4.74123e+06	2.14818e+07			0.0140262
		O-Acylcarnitine	182									2035.6	1458.89			0.0646173
		O-Acetylcarnitine	183									514086	2.8202e+06			-0.0610945
		O-Propanoylcarnitine	184									2.30433e+06	5.65873e+06			0.0491012
		O-Butanoylcarnitine	185									177458	528250			0.00411624
		L-Octanoylcarnitine	186									46115.2	156843			-0.0466536
		O-Decanoyl-L-carnitine	187									27874.4	135563			-0.0526534
		Acetoacetate	188									65633.5	300629			-0.0762408
		Hydroxybutyrate	189									220561	737314			0.00466045
		Butanoic acid	190									11152.2	18829.2			0.0439425
		Pentanoate (valerate)	191									2225.61	1125.94			0.0332936
		Hexanoic acid (caproate)	192									1869.41	3425.47			0.0471325
		Heptanoic acid	193									9342.47	54911.9			-0.0498695
		Octanoic acid (caprylate)	194									5722.03	13626.6			0.0800996
		Decanoic acid (caprate)	195									812.511	1985.69			-0.0217347
		Dodecanoic acid	196									1036.86	1083.46			0.0405518
		Tetradecanoic acid	197									6913.63	15677.5			-0.0375128
		Hexadecanoic acid	198									61735.8	167153			-0.0341957
		Octadecanoic acid	199									55913.6	96372.1			0.0118384
		Tetradecenoic acid	200									2449.06	4858.07			-0.0307424
		Hexadecenoic acid	201									6927.83	20343.7			-0.0498223
		Octadecenoic acid	202									178360	498194			-0.0653609
		Linoleate	203									46191.2	163026			-0.0704079
		Octadecatrienoic acid	204									3338.69	5650.92			-0.0633394
		Icosatetraenoic acid	205									32262.4	66495.6			-0.0837841
		Icosapentaenoic acid	206									2491.05	3072.39			-0.0662388
		Docosahexaenoic acid	207									56609.6	10992.3			0.0286533
		Dodecanedioic acid	208									8470.48	23787.6			0.0834957
		(8Z-11Z-14Z)-Icosatrienoic acid	209									10684.3	21529.1			-0.0877671
		(7Z-10Z-13Z-16Z-19Z)-Docosa-7-10-13-16-19-pentaenoic acid	210									2336.49	2652.44			-0.0723586
		alhpa-tocopheronolactone	211									9.31266e+06	1.50552e+07			-0.079004
		dihydroxy-octadecanoic acid	212									1.00499e+06	1.52886e+06			-0.0441274
		hydroxy-dodecanedioic acid	213									17735.3	25062.3			0.0829
		dihydroxy-hexadecanoic acid	214									12963.6	27878.3			-0.0118148
		trihydroxy-octadecenoic acid	215									1.27698e+06	3.3831e+06			-0.0261001
		tetrahydroxy-octadecanoic acid	216									1.58952e+06	3.03763e+06			-0.0908486
		3alpha-7alpha-12alpha-Trihydroxy-5beta-cholanate	217									36204.1	24557.8			-0.00422006
		Glycocholate	218									58065.8	34456.3			-0.00553062
		Taurocholate	219									6452.79	1459.13			0.0321682
		Taurochenodeoxycholate	220									153686	32115.2			0.033529
		3alpha-12alpha-Dihydroxy-5beta-cholanate	221									50307.4	11085			0.0308994
		Glycodeoxycholate	222									96891.6	89952.1			-0.00170506
		Glycochenodeoxycholate	223									18469.8	26427.7			0.0094952
		Sulfoglycolithocholate	224									1626.8	3859.67			0.0317749
		11(R)-HPETE/Leukotriene B4 (isobars)	225									1927.24	2542.61			-0.0660362
		Prostaglandin A2	226									8623.17	7837.23			0.0326354
		Prostaglandin D2/E2/Thromboxane A2 (isobars)	227									37508.5	74764.4			-0.0697923
		Prostaglandin F2alpha/beta/D1 (isobars)	228									3289.15	4102.24			0.0170274
		Prostaglandin D3 (isobars)	229									36987.2	11290.3			0.0455471
		Prostaglandin G2	230									43422.8	17156.4			0.0468671
		2-3-Dinor-8-iso prostaglandin F2alpha	231									12713.7	22327			0.0324288
		Thromboxane B2	232									55155.1	90313.1			-0.0929125
		Leukotriene A4	233									2179.65	1871.99			0.0222828
		Leukotriene C4	234									4806.82	5449.68			-0.0484095
		Phthalate	235									9.10872e+06	1.23642e+07			-0.0942691
		2-Ethylhexyl phthalate	236									2.31866e+07	3.06946e+07			-0.0946488
		Di-n-propylphthalate	237									133604	191546			-0.0568226
		Bis(2-ethylhexyl)phthalate	238									8.22002e+07	1.10281e+08			-0.0913725
		Acetyl phosphate	239									5470.47	8888.93			0.0601194
		2-Methyleneglutarate	240									608207	2.12034e+06			-0.0635521
		6-Pyruvoyltetrahydropterin	241									105886	231965			0.0312422
		4-Aminobenzoate	242									518347	836804			0.0104387
		Peptide tryptophan	243									337820	392746			0.0789368
		Methylenediurea	244									399480	859442			0.00351611
		3-Oxalomalate	245									522321	1.18454e+06			0.0904668
		2-Deoxy-alpha-D-glucoside	246									155855	453881			0.0829797
		cis-p-Coumarate	247									381887	576183			0.0136256
		N6-Methyl-L-lysine	248									59638.1	330502			-0.0171265
		Muramic acid	249									88737.4	188913			0.0156121
		Dethiobiotin	250									23761.1	136910			-0.0248331
		L-2-Aminoadipate	251									33186.6	115765			0.0432786
		Threonate	252									1.47947e+07	1.62857e+07			-0.0870326
		3-Phospho-D-erythronate	253									21337.7	9233.87			-0.0390862
		Tripeptide	254									254150	1.2827e+06			-0.0761405
		Maleamate	255									113557	290508			0.0149833
		S-Ribosyl-L-homocysteine	256									19107.3	24942.4			0.0479721
		Ergothioneine	257									6529.79	18426			0.0583875
		Sodium glucuronate	258									109502	251623			0.0646654
		6-Thioxanthine 5--monophosphate	259									6090.15	14490.5			-0.00101089
		Deoxyribose triphosphate	260									1079.36	1935.39			0.044668
		D-Ribitol 5-phosphate	261									149310	257032			0.011887
		Riboflavin	262									65699.2	126038			0.00466417
		Fe(III)dicitrate	263									4533.76	6347.18			0.0774987
		Glucosinolate	264									37837.5	62703.6			0.0698913
		Succinyl sulfathiazole	265									16730.7	26391.4			-0.037219
		D-Ribose 5-diphosphate	266									7534.18	8618.78			-0.0603602
		Thioredoxin disulfide	267									23911.4	34290.8			-0.0948157
		alpha-N-Peptidyl-L-glutamate	268									11104.7	6686.42			0.00426096
		D-Alanyl-alanyl-poly(glycerolphosphate)	269									13420.8	20289.6			0.0809797
		alpha-N-Peptidyl-L-glutamine	270									13033.5	13148.1			-0.0730557
		S-Acylglutathione	271									1252.42	2840.56			0.0153052
		1-O-Galloyl-beta-D-glucose	272									379.113	723.23			0.0470162
		Vanillate	273									8464.91	5011.79			0.0727557
		Pyridoxamine	274									2651.2	6036.93			0.0933892
		9-Oxononanoic acid	275									10440.1	66123.3			-0.0446894
		N-Amidino-L-aspartate	276									165416	1.13426e+06			0.00777352
		threo-3-Hydroxy-L-aspartate	277									22606.6	14486.6			0.0859523
		N-Acyl-D-glutamate	278									25896.5	24713.4			0.0204618
		Protein glutamine	279									33963.8	86543			0.0989927
		Hydroxyacetone phosphate	280									187564	372244			0.0795522
		N-Acyl-D-aspartate	281									10616.4	19201.1			-0.00984121
		6-Carboxyhexanoate	282									16497.6	60393.9			0.0965727
		N5-Methyl-L-glutamine	283									3610.6	8216.28			0.088772
		N-Acetylmethionine	284									19092.5	23292.3			-0.0655779
		beta-D-Glucuronoside	285									10587.1	41936.9			0.0641921
		7-8-Dihydroxycoumarin	286									96899.2	124404			-0.0273402
		10-Hydroxydecanoic acid	287									13094.3	11861.7			0.0355758
		Protein 5-hydroxylysine	288									3500.83	8509.3			0.0955323
		trans-Homoaconitate	289									12649.8	10452.5			0.0349091
		Oxalosuccinate	290									6351.86	35540.5			-0.0248545
		N-Carbamyl-L-glutamate	291									15907.4	26065.8			0.0297893
		2-Oxo-7-methylthioheptanoic acid	292									103328	433942			-0.0398197
		L-Homocitrulline	293									4781.6	23876.9			0.0191525
		Homomethionine	294									59993.9	104136			-0.087324
		Acylglycerone phosphate	295									459278	421464			0.0957844
																0.154465
																-0.0154974
																0.120028
																0.0770674
																-0.0116517
																0.0678209
																0.0790659
																0.0886691
																0.114928
																0.118443
																0.111526
																0.0965621
																-0.0278581
																0.152973
																0.0895282
																0.136563
																-0.00803653
																0.104523
																0.0499326
																-0.0073216
																-0.0156706
																0.0704068
																0.0648932
																0.0556549
																0.0202399
																0.09139
																0.0900087
																0.00775183
																-0.00810364
																0.0222975
																0.0501597
																0.105711
																0.0398152
																0.0202151
																0.0372037
																0.0417906
																-0.100807
																0.160214
																0.123073
																-0.0332857
																0.0175205
																0.0491858
																0.0419553
																-0.0362185
																-0.00647536
																-0.136291
																0.126119
																-0.0416379
																-0.052498
																0.0352823
																0.0110643
																0.0498166
																0.019558
																0.0836144
																-0.0915065
																0.010678
																0.00654556
																0.0507904
																0.101472
																-0.0503454
																-0.0542072
																0.00370739
																0.120028
																-0.101094
																0.105142
																0.0724729
																0.0467153
																0.162041
																0.0151126
																0.0385452
																0.037349
																-0.0302006
																-0.0169418
																-0.0216684
																-0.0243116
																-0.0358269
																0.0349238
																0.0575534
																0.104997
																0.0520998
																0.0468724
																0.0110827
																0.0231497
																-0.0199628
																0.0125808
																0.000769371
																0.0231276
																0.0160684
																0.00469476
																-0.00938081
																0.0361882
																0.0138066
																0.0812584
																0.0118023
																0.00978548
																-0.0597749
																0.01346
																-0.0186346
																0.0266232
																0.0783692
																0.0264265
																-0.00623996
																0.00899523
																0.0231497
																0.0825473
																0.0297515
																0.12576
																0.047334
																0.0836051
																0.0313299
																0.101967
																0.0316301
																0.0511922
																0.0384161
																0.139928
																0.116297
																0.0152711
																0.0426022
																0.040546
																0.0851881
																0.154465
																-0.0409421
																0.0503691
																0.0928985
																0.107542
																-0.00980926
																0.0789962
																0.0320165
																0.00395016
																0.0477058
																0.0164227
																-0.0237988
																0.0129862
																-0.0839901
																0.00451002
																-0.0609797
																-0.0821233
																-0.0534718
																0.0573398
																-0.0189151
																0.00512217
																0.00793198
																-0.00246219
																0.0529727
																0.0947796
																0.12775
																-0.0805625
																0.0446999
																0.0864884
																0.0533584
																0.0167418
																-0.0668061
																0.0159777
																0.100786
																0.0129989
																-0.0531306
																0.0135211
																0.0597347
																0.0104664
																0.053295
																-0.0627932
																-0.0238186
																-0.00283111
																-6.66822e-05
																-0.0174081
																0.0902358
																0.0338379
																-0.00189565
																0.0319773
																0.0259573
																0.128014
																0.0275637
																0.0147121
																-0.0400732
																0.0934229
																-0.000941445
																0.00169827
																0.052505
																0.00746327
																-0.00356851
																-0.00562865
																-0.0391692
																0.0840598
																0.03406
																0.0404579
																0.0277424
																0.0526479
																0.0818068
																0.0345037
																0.0530477
																-0.071305
																-0.0367759
																0.0384238
																-0.0244714
																0.0282099
																0.0166164
																0.0189337
																-0.0085451
																-0.0352724
																0.0300024
																0.0391327
																-0.0210164
																0.0192532
																0.0252147
																-0.0137771
																-0.0122509
																0.00103169
																-0.00772866
																-0.0300553
																-0.0130552
																-0.0154607
																-0.0395136
																-0.0093217
																-0.00713755
																-0.0596714
																-0.00677294
																-0.0118751
																-0.00381831
																0.00140097
																0.0013439
																0.00227086
																-0.0258764
																-0.00784352
																0.0896923
																-0.0517299
																-0.037493
																-0.0802397
																-0.0680962
																-0.00571245
																-0.0508299
																-0.0373038
																-0.0297432
																-0.0253947
																-0.0708166
																-0.0259449
																-0.0268856
																0.0365646
																0.00234745
																-0.0236333
																0.00908888
																0.0822402
																0.0214653
																0.0176108
																0.0968331
																0.0328547
																0.0419204
																0.0714465
																0.0732872
																0.0902055
																0.0820478
																0.134194
																-0.0531022
																-0.0708279
																0.111761
																0.0542851
																0.0361739
																-0.046408
																0.0325428
																-0.0039346
																0.00103739
																0.0152651
																0.00864948
																-0.0115591
																-0.00971448
																-0.0623636
																-0.00438835
																0.0134102
																0.000837139
																0.0059248
																0.00226902
																0.00738405
																-0.0637192
																-0.039115
																-0.00186224
																0.0354385
																0.0610271
																-0.0234158
																0.0353126
																-0.0115574
																0.0260733
																-0.001522
																-0.0102346
																0.0162396
																0.0920939
																0.0550299
																0.0604695
																-0.0178552
																0.00569575
																0.0428885
																0.0590082
																0.0879185
																0.0112438
																-0.00148142
																0.0441316
																-0.0105966
																0.0657427
																0.0950836
																0.0589263
																0.0792219
																-0.0342142
																0.0577023
																0.0504708
																0.1396
																0.0858966
																0.0631774
																0.0843303
																0.0595699
																0.0794456
																0.0194154
																0.0433162
																0.0706597
																0.00789814
																0.0249912
																0.0259104
																0.0493479
																0.0943676
																0.00969528
																-0.100984
																-0.0852227
																0.0287831
																0.0499662
																0.0165865
																0.00604309
																0.0192833
																-0.0590824
																0.0397439
																-0.151473
																-0.0552494
																0.0503026
																0.0464536
																-0.185162
																0.0834153
																-0.0781719
																0.0419495
																0.085773
																0.0951038
																0.0151363
																0.050469
																0.0178003
																0.102031
																0.104038
																0.00443945
																0.0825935
																0.0562401
																0.11012
																0.0323993
																0.0368667
																0.0276963
																-0.0546747
																0.0439355
																-0.0317956
																-0.0462471
																0.0227096
																0.00610412
																0.0334947
																0.0652271
																0.000381719
																0.0589263
																0.0792629
																0.0632451
																0.0538012
																0.0341683
																0.078266
																0.0341567
																-0.0463321
																-0.0404453
																0.0552643
																-0.0196605
																0.0335162
																-0.0163486
																0.021239
																-0.0901128
																-0.0268872
																-0.00448132
																0.00964579
																-0.0692438
																0.0696658
																-0.102287
																-0.013574
																-0.0521147
																-0.0261009
																-0.0357433
																-0.0778577
																-0.0378442
																-0.0280383
																0.0556901
																-0.0459684
																-0.0851509
																-0.0555667
																0.110901
																0.0246271
																-0.00182698
																0.0566973
																0.053133
																0.0377188
																0.0358321
																-0.00385114
																-0.00435142
																-0.102287
																0.00524035
																0.0355725
																-0.0364052
																0.0677972
																-0.0434691
																-0.0458168
																-0.0407236
																-0.00344313
																0.0364145
																-0.0136473
																0.0762151
																0.0396693
																0.000748995
																0.0171616
																0.031713
																-0.111123
																0.0657427
																-0.0277384
																-0.0323119
																0.0709086
																0.0666782
																0.113362
																0.0195862
																0.016403
																-0.0513974
																0.0762322
																0.0338343
																-0.0215334
																0.149791
																0.0582265
																0.0455157
																0.0661751
																0.0819959
																0.0290036
																-0.0730684
																-0.0212965
																-0.0225793
																-0.0394082
																0.0309548
																0.0414269
																0.075407
																-0.0290167
																0.0691219
																-0.0320072
																0.0551222
																0.0405551
																-0.0156266
																-0.0364737
																0.00865372
																0.0483842
																0.00415123
																0.0685006
																0.0715786
																-0.0764064
																-0.0781226
																0.0587379
																0.0570683
																0.0817975
																0.0291093
																-0.00582945
																0.0262279
																0.0124206
																0.0187295
																0.079656
																-0.0806627
																0.0313138
																-0.0388219
																0.0354033
																-0.00147351
																0.0972734
																-0.0645375
																0.00763448
																0.0123187
																-0.0549713
																0.0884831
																0.0697605
																0.0250177
																0.00494034
																0.0198108
																0.035322
																0.00904065
																0.0929945
																0.0336754
																-0.0348556
																-0.0402589
																-0.0420024
																-0.10235
																0.00907994
																-0.0866514
																0.0910615
																0.0395051
																0.0442504
																-0.0408789
																0.0334629
																0.113873
																-0.0388353
																-0.0830834
																0.0224476
																-0.0488302
																-0.0288252
																0.036105
																0.0139152
																0.061405
																0.0111662
																0.0209753
																0.0322899
																0.00176383
																-0.0376708
																0.0952323
																0.0479516
																-0.028596
																-0.0031333
																-0.0177672
																-0.033455
																0.0758111
																0.0810356
																0.0727058
																-0.0140609
																-0.032217
																-0.0691658
																0.0625285
																-0.0168403
																0.0146093
																0.090517
																0.0774269
																-0.0449898
																-0.035214
																0.027066
																0.0880644
																0.0296278
																0.0494891
																0.049413
																-0.0791434
																0.043115
																0.101968
																-0.0201114
																0.0349265
																0.0110485
																0.0167243
																0.00836354
																0.0247255
																0.0666689
																0.0615567
																0.0727051
																0.0295573
																0.102275
																-0.0897538
																0.0853091
																0.043085
																0.0400638
																0.0190088
																0.0300818
																0.0214721
																-0.162439
																-0.0374679
																-0.12793
																-0.0823224
																0.0293619
																0.0947551
																0.0128111
																0.0369977
																0.0537475
																0.0254533
																-0.0519484
																0.0765962
																0.0515393
																-0.00976071
																-0.0315148
																-0.00261816
																-0.0339426
																-0.0258672
																0.056164
																0.0831276
																0.0376894
																-0.0168257
																-0.105212
																-0.000929448
																0.00161399
																-0.0529596
																-0.00218183
																0.079997
																-0.0900282
																-0.0379403
																-0.0215739
																-0.00992261
																0.0530852
																0.0622051
																0.00401122
																-0.0766467
																-0.0189257
																0.0654916
